# Supplementary material for: n-Dodecyl­ammonium bromide monohydrate
Source: Acta Crystallogr Sect E Struct Rep Online. 2010 Mar 24;66(Pt 4):o910. doi: 10.1107/S1600536810010123 (PMC2983944; doi:10.1107/S1600536810010123)
Supplement: Supplementary file 1 [file e-66-0o910-sup1.cif]

##############################################################################
###                                                                        ###
###        Electronic paper (Acta Crystallographica Section E)             ###
###                                                                        ###
##############################################################################
#                                                                            #
# This CIF contains the data in a paper accepted for publication in Acta     #
# Crystallographica Section E. It conforms to the requirements of Notes      #
# for Authors for Section E, and has been peer reviewed under the auspices   #
# of the IUCr Commission on Journals.                                        #
#                                                                            #
# Full details of the Crystallographic Information File format               #
# are given in the paper "The Crystallographic Information File (CIF):       #
# a New Standard Archive File for Crystallography" by S. R. Hall, F. H.      #
# Allen and I. D. Brown [Acta Cryst. (1991), A47, 655-685].                  #
#                                                                            #
# The current version of the core CIF dictionary is obtainable from          #
# ftp://ftp.iucr.org/pub/cif_core.dic. The current version number is 2.4.    #
#                                                                            #
# Software is freely available for graphical display of the structure(s) in  #
# this CIF.  For information consult the CIF home page http://www.iucr.org/  #
# cif/home.html                                                              #
#                                                                            #
# This file may be used for bona fide research purposes within the           #
# scientific community so long as proper attribution is given to the journal # 
# article from which it was obtained.                                        #
#                                                                            #
##############################################################################
                                             
data_I
_audit_creation_method     SHELXL-97
_chemical_name_systematic
;
<i>n</i>-Dodecylammonium bromide monohydrate
;
_chemical_name_common     ?
_chemical_formula_moiety     'C12 H28 N +, Br -, H2 O'
_chemical_formula_sum     'C12 H30 Br N O'
_chemical_formula_iupac     'C12 H28 N +, Br -, H2 O'
_chemical_formula_weight     284.28
_chemical_melting_point     ?
_symmetry_cell_setting     'Monoclinic'
_symmetry_space_group_name_H-M     'C c'
_symmetry_space_group_name_Hall     'C -2yc'
loop_
    _symmetry_equiv_pos_as_xyz
    'x, y, z'
    'x, -y, z+1/2'
    'x+1/2, y+1/2, z'
    'x+1/2, -y+1/2, z+1/2'
_cell_length_a     4.7921(5)
_cell_length_b     42.810(4)
_cell_length_c     7.8573(8)
_cell_angle_alpha     90.00
_cell_angle_beta     105.798(2)
_cell_angle_gamma     90.00
_cell_volume     1551.0(3)
_cell_formula_units_Z     4
_cell_measurement_reflns_used     1266
_cell_measurement_theta_min     2.8575
_cell_measurement_theta_max     24.9745
_cell_measurement_temperature     293(2)
_exptl_crystal_description     acicular
_exptl_crystal_colour     colourless
_exptl_crystal_size_max     0.42
_exptl_crystal_size_mid     0.14
_exptl_crystal_size_min     0.06
_exptl_crystal_density_diffrn     1.217
_exptl_crystal_density_meas     ?
_exptl_crystal_density_method     'not measured'
_exptl_crystal_F_000     608
_exptl_absorpt_coefficient_mu     2.633
_exptl_absorpt_correction_type     multi-scan
_exptl_absorpt_process_details     '(SADABS; Sheldrick, 1996)'
_exptl_absorpt_correction_T_min     0.4043
_exptl_absorpt_correction_T_max     0.8580
_exptl_special_details
;
?
;
_diffrn_ambient_temperature     293(2)
_diffrn_radiation_type     MoK\a
_diffrn_radiation_wavelength     0.71073
_diffrn_radiation_source     'fine-focus sealed tube'
_diffrn_radiation_monochromator     graphite
_diffrn_measurement_device_type     'Siemens SMART CCD area-detector'
_diffrn_measurement_method     '\f and \w scans'
_diffrn_detector_area_resol_mean     10
_diffrn_reflns_number     4760
_diffrn_reflns_av_R_equivalents     0.0474
_diffrn_reflns_av_sigmaI/netI     0.0943
_diffrn_reflns_theta_min     1.90
_diffrn_reflns_theta_max     26.99
_diffrn_reflns_theta_full     26.99
_diffrn_measured_fraction_theta_max     0.998
_diffrn_measured_fraction_theta_full     0.998
_diffrn_reflns_limit_h_min     -6
_diffrn_reflns_limit_h_max     5
_diffrn_reflns_limit_k_min     -54
_diffrn_reflns_limit_k_max     50
_diffrn_reflns_limit_l_min     -6
_diffrn_reflns_limit_l_max     10
_diffrn_standards_number     .
_diffrn_standards_interval_count     .
_diffrn_standards_interval_time     .
_diffrn_standards_decay_%     ?
_refine_special_details
;
 Refinement of F^2^ against ALL reflections.  The weighted R-factor wR and
 goodness of fit S are based on F^2^, conventional R-factors R are based
 on F, with F set to zero for negative F^2^. The threshold expression of
 F^2^ > 2sigma(F^2^) is used only for calculating R-factors(gt) etc. and is
 not relevant to the choice of reflections for refinement.  R-factors based
 on F^2^ are statistically about twice as large as those based on F, and R-
 factors based on ALL data will be even larger.
;
_reflns_number_total     2644
_reflns_number_gt     1665
_reflns_threshold_expression     I>2\s(I)
_refine_ls_structure_factor_coef     Fsqd
_refine_ls_matrix_type     full
_refine_ls_R_factor_all     0.0785
_refine_ls_R_factor_gt     0.0431
_refine_ls_wR_factor_gt     0.0749
_refine_ls_wR_factor_ref     0.0810
_refine_ls_goodness_of_fit_ref     0.917
_refine_ls_restrained_S_all     0.918
_refine_ls_number_reflns     2644
_refine_ls_number_parameters     145
_refine_ls_number_restraints     5
_refine_ls_hydrogen_treatment     mixed
_refine_ls_weighting_scheme     calc
_refine_ls_weighting_details
         'calc w=1/[\s^2^(Fo^2^)+(0.0277P)^2^+0.0000P] where P=(Fo^2^+2Fc^2^)/3'
_atom_sites_solution_hydrogens     difmap
_atom_sites_solution_primary     direct
_atom_sites_solution_secondary     difmap
_refine_ls_shift/su_max     ?
_refine_ls_shift/su_max_lt     0.001
_refine_ls_shift/su_mean     0.000
_refine_diff_density_max     0.399
_refine_diff_density_min     -0.241
_refine_ls_extinction_method     none
_refine_ls_extinction_coef     ?
_refine_ls_abs_structure_details     'Flack (1983), 945 Friedel pairs'
_refine_ls_abs_structure_Flack     0.048(19)
loop_
    _atom_type_symbol
    _atom_type_description
    _atom_type_scat_dispersion_real
    _atom_type_scat_dispersion_imag
    _atom_type_scat_source
    'C' 'C' 0.0033 0.0016
                         'International Tables Vol C Tables 4.2.6.8 and 6.1.1.4'
    'H' 'H' 0.0000 0.0000
                         'International Tables Vol C Tables 4.2.6.8 and 6.1.1.4'
    'O' 'O' 0.0106 0.0060
                         'International Tables Vol C Tables 4.2.6.8 and 6.1.1.4'
    'N' 'N' 0.0061 0.0033
                         'International Tables Vol C Tables 4.2.6.8 and 6.1.1.4'
    'Br' 'Br' -0.2901 2.4595
                         'International Tables Vol C Tables 4.2.6.8 and 6.1.1.4'
_computing_data_collection     'SMART (Siemens, 1996)'
_computing_cell_refinement     'SAINT (Siemens, 1996)'
_computing_data_reduction     'SAINT (Siemens, 1996)'
_computing_structure_solution     'SHELXS97 (Sheldrick, 2008)'
_computing_structure_refinement     'SHELXL97 (Sheldrick, 2008)'
_computing_molecular_graphics
                     'SHELXTL (Sheldrick, 2008) and DIAMOND (Brandenburg, 1998)'
_computing_publication_material     'SHELXTL (Sheldrick, 2008)'
loop_
    _atom_site_type_symbol
    _atom_site_label
    _atom_site_fract_x
    _atom_site_fract_y
    _atom_site_fract_z
    _atom_site_U_iso_or_equiv
    _atom_site_adp_type
    _atom_site_calc_flag
    _atom_site_refinement_flags
    _atom_site_occupancy
    _atom_site_disorder_assembly
    _atom_site_disorder_group
    Br Br1 0.2086(2) 0.524590(10) 0.38293(16) 0.05643(18) Uani d . 1 . .
    O O1 0.8268(12) 0.45062(13) 0.1580(6) 0.0760(15) Uani d D 1 . .
    H H1 0.734(13) 0.4485(18) 0.053(6) 0.114 Uiso d D 1 . .
    H H2 0.993(11) 0.4589(15) 0.124(9) 0.114 Uiso d D 1 . .
    N N1 0.7249(9) 0.46990(8) 0.4809(6) 0.0502(12) Uani d . 1 . .
    H H1A 0.8831 0.4731 0.5697 0.075 Uiso calc R 1 . .
    H H1B 0.6083 0.4864 0.4696 0.075 Uiso calc R 1 . .
    H H1C 0.7755 0.4671 0.3810 0.075 Uiso calc R 1 . .
    C C1 0.5729(12) 0.44200(13) 0.5176(8) 0.0496(17) Uani d . 1 . .
    H H1D 0.3952 0.4392 0.4238 0.059 Uiso calc R 1 . .
    H H1E 0.5212 0.4449 0.6276 0.059 Uiso calc R 1 . .
    C C2 0.7567(11) 0.41323(10) 0.5313(7) 0.0480(14) Uani d . 1 . .
    H H2A 0.9345 0.4161 0.6249 0.058 Uiso calc R 1 . .
    H H2B 0.8084 0.4104 0.4213 0.058 Uiso calc R 1 . .
    C C3 0.6028(11) 0.38403(11) 0.5696(7) 0.0496(14) Uani d . 1 . .
    H H3A 0.5795 0.3855 0.6881 0.059 Uiso calc R 1 . .
    H H3B 0.4108 0.3831 0.4875 0.059 Uiso calc R 1 . .
    C C4 0.7635(11) 0.35416(10) 0.5545(7) 0.0466(14) Uani d . 1 . .
    H H4A 0.7908 0.3531 0.4367 0.056 Uiso calc R 1 . .
    H H4B 0.9540 0.3550 0.6382 0.056 Uiso calc R 1 . .
    C C5 0.6137(11) 0.32477(11) 0.5877(7) 0.0484(14) Uani d . 1 . .
    H H5A 0.5955 0.3254 0.7076 0.058 Uiso calc R 1 . .
    H H5B 0.4194 0.3245 0.5082 0.058 Uiso calc R 1 . .
    C C6 0.7625(11) 0.29500(11) 0.5641(7) 0.0488(14) Uani d . 1 . .
    H H6A 0.9550 0.2951 0.6458 0.059 Uiso calc R 1 . .
    H H6B 0.7859 0.2947 0.4453 0.059 Uiso calc R 1 . .
    C C7 0.6105(11) 0.26515(11) 0.5920(7) 0.0454(13) Uani d . 1 . .
    H H7A 0.5909 0.2651 0.7117 0.055 Uiso calc R 1 . .
    H H7B 0.4168 0.2651 0.5117 0.055 Uiso calc R 1 . .
    C C8 0.7621(11) 0.23602(11) 0.5640(7) 0.0484(14) Uani d . 1 . .
    H H8A 0.9555 0.2361 0.6447 0.058 Uiso calc R 1 . .
    H H8B 0.7827 0.2362 0.4446 0.058 Uiso calc R 1 . .
    C C9 0.6128(11) 0.20610(11) 0.5905(7) 0.0495(14) Uani d . 1 . .
    H H9A 0.4180 0.2062 0.5116 0.059 Uiso calc R 1 . .
    H H9B 0.5957 0.2058 0.7107 0.059 Uiso calc R 1 . .
    C C10 0.7642(12) 0.17604(11) 0.5585(7) 0.0508(14) Uani d . 1 . .
    H H10A 0.7842 0.1766 0.4389 0.061 Uiso calc R 1 . .
    H H10B 0.9579 0.1757 0.6387 0.061 Uiso calc R 1 . .
    C C11 0.6143(13) 0.14651(12) 0.5818(8) 0.0592(16) Uani d . 1 . .
    H H11A 0.5946 0.1459 0.7014 0.071 Uiso calc R 1 . .
    H H11B 0.4205 0.1468 0.5016 0.071 Uiso calc R 1 . .
    C C12 0.7623(15) 0.11758(13) 0.5502(9) 0.080(2) Uani d . 1 . .
    H H12A 0.7850 0.1179 0.4325 0.121 Uiso calc R 1 . .
    H H12B 0.6483 0.0998 0.5634 0.121 Uiso calc R 1 . .
    H H12C 0.9496 0.1163 0.6342 0.121 Uiso calc R 1 . .
loop_
    _atom_site_aniso_label
    _atom_site_aniso_U_11
    _atom_site_aniso_U_22
    _atom_site_aniso_U_33
    _atom_site_aniso_U_12
    _atom_site_aniso_U_13
    _atom_site_aniso_U_23
    Br1 0.0519(3) 0.0577(3) 0.0587(3) 0.0057(6) 0.0134(2) 0.0063(5)
    O1 0.078(3) 0.085(4) 0.069(3) 0.006(3) 0.025(3) 0.006(3)
    N1 0.051(3) 0.038(3) 0.056(3) 0.006(2) 0.005(2) 0.0026(19)
    C1 0.050(4) 0.032(3) 0.067(5) 0.001(3) 0.017(3) 0.004(3)
    C2 0.052(3) 0.036(3) 0.057(4) -0.001(3) 0.016(3) 0.000(2)
    C3 0.053(4) 0.043(3) 0.059(4) 0.001(3) 0.027(3) 0.007(3)
    C4 0.047(3) 0.039(3) 0.056(4) 0.000(3) 0.017(3) 0.001(3)
    C5 0.057(4) 0.041(3) 0.052(3) 0.001(3) 0.024(3) -0.005(3)
    C6 0.053(3) 0.044(3) 0.049(3) -0.003(3) 0.013(3) 0.000(3)
    C7 0.048(3) 0.036(3) 0.056(3) -0.001(3) 0.020(3) 0.001(3)
    C8 0.050(3) 0.042(3) 0.055(3) -0.003(3) 0.017(3) -0.001(3)
    C9 0.051(4) 0.046(3) 0.056(4) -0.007(3) 0.021(3) -0.001(3)
    C10 0.058(4) 0.048(3) 0.047(3) 0.000(3) 0.015(3) 0.001(3)
    C11 0.073(4) 0.041(3) 0.067(4) -0.011(3) 0.026(3) -0.001(3)
    C12 0.104(5) 0.041(4) 0.097(5) 0.003(4) 0.028(4) -0.007(3)
_geom_special_details
;
 All esds (except the esd in the dihedral angle between two l.s. planes)
 are estimated using the full covariance matrix.  The cell esds are taken
 into account individually in the estimation of esds in distances, angles
 and torsion angles; correlations between esds in cell parameters are only
 used when they are defined by crystal symmetry.  An approximate (isotropic)
 treatment of cell esds is used for estimating esds involving l.s. planes.
;
loop_
    _geom_bond_atom_site_label_1
    _geom_bond_atom_site_label_2
    _geom_bond_site_symmetry_2
    _geom_bond_distance
    _geom_bond_publ_flag
    O1 H1 . 0.83(4) ?
    O1 H2 . 0.97(4) ?
    N1 C1 . 1.468(7) ?
    N1 H1A . 0.8900 ?
    N1 H1B . 0.8900 ?
    N1 H1C . 0.8900 ?
    C1 C2 . 1.501(7) ?
    C1 H1D . 0.9700 ?
    C1 H1E . 0.9700 ?
    C2 C3 . 1.522(6) ?
    C2 H2A . 0.9700 ?
    C2 H2B . 0.9700 ?
    C3 C4 . 1.514(7) ?
    C3 H3A . 0.9700 ?
    C3 H3B . 0.9700 ?
    C4 C5 . 1.506(6) ?
    C4 H4A . 0.9700 ?
    C4 H4B . 0.9700 ?
    C5 C6 . 1.496(6) ?
    C5 H5A . 0.9700 ?
    C5 H5B . 0.9700 ?
    C6 C7 . 1.516(6) ?
    C6 H6A . 0.9700 ?
    C6 H6B . 0.9700 ?
    C7 C8 . 1.490(6) ?
    C7 H7A . 0.9700 ?
    C7 H7B . 0.9700 ?
    C8 C9 . 1.509(7) ?
    C8 H8A . 0.9700 ?
    C8 H8B . 0.9700 ?
    C9 C10 . 1.532(7) ?
    C9 H9A . 0.9700 ?
    C9 H9B . 0.9700 ?
    C10 C11 . 1.490(7) ?
    C10 H10A . 0.9700 ?
    C10 H10B . 0.9700 ?
    C11 C12 . 1.481(8) ?
    C11 H11A . 0.9700 ?
    C11 H11B . 0.9700 ?
    C12 H12A . 0.9600 ?
    C12 H12B . 0.9600 ?
    C12 H12C . 0.9600 ?
loop_
    _geom_angle_atom_site_label_1
    _geom_angle_atom_site_label_2
    _geom_angle_atom_site_label_3
    _geom_angle_site_symmetry_1
    _geom_angle_site_symmetry_3
    _geom_angle
    _geom_angle_publ_flag
    H1 O1 H2 . . 91(5) ?
    C1 N1 H1A . . 109.5 ?
    C1 N1 H1B . . 109.5 ?
    H1A N1 H1B . . 109.5 ?
    C1 N1 H1C . . 109.5 ?
    H1A N1 H1C . . 109.5 ?
    H1B N1 H1C . . 109.5 ?
    N1 C1 C2 . . 111.6(5) ?
    N1 C1 H1D . . 109.3 ?
    C2 C1 H1D . . 109.3 ?
    N1 C1 H1E . . 109.3 ?
    C2 C1 H1E . . 109.3 ?
    H1D C1 H1E . . 108.0 ?
    C1 C2 C3 . . 112.4(4) ?
    C1 C2 H2A . . 109.1 ?
    C3 C2 H2A . . 109.1 ?
    C1 C2 H2B . . 109.1 ?
    C3 C2 H2B . . 109.1 ?
    H2A C2 H2B . . 107.9 ?
    C4 C3 C2 . . 113.2(4) ?
    C4 C3 H3A . . 108.9 ?
    C2 C3 H3A . . 108.9 ?
    C4 C3 H3B . . 108.9 ?
    C2 C3 H3B . . 108.9 ?
    H3A C3 H3B . . 107.8 ?
    C5 C4 C3 . . 114.6(4) ?
    C5 C4 H4A . . 108.6 ?
    C3 C4 H4A . . 108.6 ?
    C5 C4 H4B . . 108.6 ?
    C3 C4 H4B . . 108.6 ?
    H4A C4 H4B . . 107.6 ?
    C6 C5 C4 . . 115.1(4) ?
    C6 C5 H5A . . 108.5 ?
    C4 C5 H5A . . 108.5 ?
    C6 C5 H5B . . 108.5 ?
    C4 C5 H5B . . 108.5 ?
    H5A C5 H5B . . 107.5 ?
    C5 C6 C7 . . 115.9(4) ?
    C5 C6 H6A . . 108.3 ?
    C7 C6 H6A . . 108.3 ?
    C5 C6 H6B . . 108.3 ?
    C7 C6 H6B . . 108.3 ?
    H6A C6 H6B . . 107.4 ?
    C8 C7 C6 . . 114.3(4) ?
    C8 C7 H7A . . 108.7 ?
    C6 C7 H7A . . 108.7 ?
    C8 C7 H7B . . 108.7 ?
    C6 C7 H7B . . 108.7 ?
    H7A C7 H7B . . 107.6 ?
    C7 C8 C9 . . 114.9(4) ?
    C7 C8 H8A . . 108.5 ?
    C9 C8 H8A . . 108.5 ?
    C7 C8 H8B . . 108.5 ?
    C9 C8 H8B . . 108.5 ?
    H8A C8 H8B . . 107.5 ?
    C8 C9 C10 . . 115.3(4) ?
    C8 C9 H9A . . 108.5 ?
    C10 C9 H9A . . 108.5 ?
    C8 C9 H9B . . 108.5 ?
    C10 C9 H9B . . 108.5 ?
    H9A C9 H9B . . 107.5 ?
    C11 C10 C9 . . 115.3(4) ?
    C11 C10 H10A . . 108.5 ?
    C9 C10 H10A . . 108.5 ?
    C11 C10 H10B . . 108.5 ?
    C9 C10 H10B . . 108.5 ?
    H10A C10 H10B . . 107.5 ?
    C12 C11 C10 . . 114.8(5) ?
    C12 C11 H11A . . 108.6 ?
    C10 C11 H11A . . 108.6 ?
    C12 C11 H11B . . 108.6 ?
    C10 C11 H11B . . 108.6 ?
    H11A C11 H11B . . 107.5 ?
    C11 C12 H12A . . 109.5 ?
    C11 C12 H12B . . 109.5 ?
    H12A C12 H12B . . 109.5 ?
    C11 C12 H12C . . 109.5 ?
    H12A C12 H12C . . 109.5 ?
    H12B C12 H12C . . 109.5 ?
loop_
    _geom_torsion_atom_site_label_1
    _geom_torsion_atom_site_label_2
    _geom_torsion_atom_site_label_3
    _geom_torsion_atom_site_label_4
    _geom_torsion_site_symmetry_1
    _geom_torsion_site_symmetry_2
    _geom_torsion_site_symmetry_3
    _geom_torsion_site_symmetry_4
    _geom_torsion
    _geom_torsion_publ_flag
    N1 C1 C2 C3 . . . . 179.9(4) ?
    C1 C2 C3 C4 . . . . 170.6(5) ?
    C2 C3 C4 C5 . . . . -178.7(4) ?
    C3 C4 C5 C6 . . . . 177.0(5) ?
    C4 C5 C6 C7 . . . . -178.4(4) ?
    C5 C6 C7 C8 . . . . 178.9(4) ?
    C6 C7 C8 C9 . . . . -179.7(5) ?
    C7 C8 C9 C10 . . . . 178.9(4) ?
    C8 C9 C10 C11 . . . . -179.1(5) ?
    C9 C10 C11 C12 . . . . 179.9(5) ?
loop_
    _geom_hbond_atom_site_label_D
    _geom_hbond_atom_site_label_H
    _geom_hbond_atom_site_label_A
    _geom_hbond_site_symmetry_A
    _geom_hbond_distance_DH
    _geom_hbond_distance_HA
    _geom_hbond_distance_DA
    _geom_hbond_angle_DHA
    N1 H1A Br1 2_665 0.89 2.53 3.380(4) 159.4
    N1 H1B Br1 . 0.89 2.47 3.340(4) 166.4
    N1 H1C O1 . 0.89 1.97 2.834(7) 164.6
    O1 H1 Br1 2_564 0.83(4) 2.76(6) 3.329(5) 128(6)
    O1 H2 Br1 2_664 0.97(4) 2.49(5) 3.361(5) 149(5)
data_global
_journal_date_recd_electronic     2010-03-14
_journal_date_accepted     2010-03-18
_journal_name_full     'Acta Crystallographica, Section E'
_journal_year     2010
_journal_volume     66
_journal_issue      4
_journal_page_first     o910
_journal_page_last     o910
_journal_paper_category     QO
_journal_coeditor_code     LX2141
_publ_contact_author_name     'Prof. Youying Di'
_publ_contact_author_address
;
  College of Chemistry and Chemical Engineering
  Liaocheng University
  Shandong 252059
  People's Republic of China.
;
_publ_contact_author_email     diyouying@126.com
_publ_contact_author_fax     '86 635 8239121'
_publ_contact_author_phone     '86 635 8230645'
_publ_section_title
;
<i>n</i>-Dodecylammonium bromide monohydrate
;
loop_
    _publ_author_name
    _publ_author_address
    'Dan, Wenyan '
;
  College of Chemistry and Chemical Engineering
  Liaocheng University
  Shandong 252059
  People's Republic of China
;
    'Di, Youying '
;
  College of Chemistry and Chemical Engineering
  Liaocheng University
  Shandong 252059
  People's Republic of China
;
    'He, Donghua '
;
  College of Chemistry and Chemical Engineering
  Liaocheng University
  Shandong 252059
  People's Republic of China
;
    'Yang, Weiwei '
;
  College of Chemistry and Chemical Engineering
  Liaocheng University
  Shandong 252059
  People's Republic of China
;
    'Kong, Yuxia '
;
  College of Chemistry and Chemical Engineering
  Liaocheng University
  Shandong 252059
  People's Republic of China
;
