# Supplementary material for: n-Dodecyl­ammonium bromide monohydrate
Source: Acta Crystallogr Sect E Struct Rep Online. 2010 Mar 24;66(Pt 4):o910. doi: 10.1107/S1600536810010123 (PMC2983944; doi:10.1107/S1600536810010123)
Supplement: Supplementary file 2 [file e-66-0o910-Isup2.hkl]

# 
# h,k,l, Fc-squared, Fo-squared, sigma(Fo-squared) and status flag 
# 
data_I
_shelx_title ' 091105A IN CC' 
_shelx_refln_list_code          4 
_shelx_F_calc_maximum      197.84 
_exptl_crystal_F_000       608.00 
_reflns_d_resolution_high  0.7829 
 
loop_ 
 _symmetry_equiv_pos_as_xyz 
 'x, y, z' 
 'x, -y, z+1/2' 
 'x+1/2, y+1/2, z' 
 'x+1/2, -y+1/2, z+1/2' 
 
_cell_length_a     4.7921 
_cell_length_b    42.8102 
_cell_length_c     7.8573 
_cell_angle_alpha  90.000 
_cell_angle_beta  105.798 
_cell_angle_gamma  90.000 
 
_shelx_F_squared_multiplier     1.000 
 
loop_ 
 _refln_index_h 
 _refln_index_k 
 _refln_index_l 
 _refln_F_squared_calc 
 _refln_F_squared_meas 
 _refln_F_squared_sigma 
 _refln_observed_status 
  -3   1  -6      231.39      199.32     68.79 o 
  -3   3  -6      220.24      121.99     89.51 o 
  -3   5  -6      159.52      229.72    104.56 o 
  -2   6  -6      191.88      247.14    118.82 o 
  -3   7  -6       61.36       25.35     97.43 o 
  -2   8  -6       71.27      118.82    116.44 o 
  -3   9  -6        5.50       45.15     83.17 o 
  -2  10  -6        3.31      -38.02     81.59 o 
  -3  11  -6       13.76       11.88    113.27 o 
  -2  12  -6       19.65       35.65     83.17 o 
  -3  13  -6       79.19       91.09     91.09 o 
  -2  14  -6      129.21      106.94    125.16 o 
  -3  15  -6       80.18       19.01    118.82 o 
  -2  16  -6      257.14      229.72    104.56 o 
  -3  17  -6      241.26      159.22     99.81 o 
  -2  18  -6      301.96      430.13    141.00 o 
  -3  19  -6      106.46       82.38    119.61 o 
  -2  20  -6      275.27      153.67    101.39 o 
  -3  21  -6      183.27       73.67    123.57 o 
  -2  22  -6      186.97      147.34    100.60 o 
  -3  23  -6      133.93       54.66    125.95 o 
  -2  24  -6      110.04       94.26    101.39 o 
  -2  26  -6       62.16       93.47     99.02 o 
  -2  28  -6       38.30        7.92     94.26 o 
  -2  30  -6       33.51      -34.85    125.16 o 
  -2  32  -6       36.32      -35.65    129.91 o 
  -3   1  -5      120.57       85.00     74.59 o 
  -4   2  -5       13.82       35.08     66.36 o 
  -2   2  -5      122.33      139.23     59.74 o 
  -3   3  -5       44.43       68.56     63.03 o 
  -4   4  -5       59.76       19.76     70.05 o 
  -2   4  -5      470.13      580.47     89.51 o 
  -3   5  -5      162.20      286.68     81.58 o 
  -4   6  -5      125.27      132.94     68.49 o 
  -2   6  -5      866.56      990.95    141.00 o 
  -3   7  -5      281.52      310.23     72.46 o 
  -1   7  -5     1400.42     1468.61    133.87 o 
  -4   8  -5      184.10      128.25     76.32 o 
  -2   8  -5     1157.83     1204.83    145.75 o 
  -3   9  -5      267.89      306.14     71.14 o 
  -1   9  -5     1596.24     1635.75    121.99 o 
  -4  10  -5      205.74      129.16     84.91 o 
  -2  10  -5     1178.37     1123.24    131.49 o 
  -3  11  -5      278.19      253.48    127.53 o 
  -1  11  -5     1452.61     1422.66    118.82 o 
  -4  12  -5      188.06      114.25     68.68 o 
  -2  12  -5     1050.23     1040.06    127.53 o 
  -3  13  -5      320.90      257.44    104.56 o 
  -1  13  -5     1044.96     1124.03    122.78 o 
  -4  14  -5      115.66      150.50    121.20 o 
  -2  14  -5      605.47      606.77    110.11 o 
  -3  15  -5      256.83      297.05    103.77 o 
  -1  15  -5      561.98      571.92    114.86 o 
  -2  16  -5      188.98      198.03     89.51 o 
  -3  17  -5      110.78       69.71     92.68 o 
  -1  17  -5      225.10      251.10     83.97 o 
  -2  18  -5      243.25      247.14    118.03 o 
  -3  19  -5        6.51      -59.41    115.65 o 
  -1  19  -5       44.01       -0.79    102.98 o 
  -2  20  -5       56.30       29.31     83.17 o 
  -3  21  -5        2.32       39.61    115.65 o 
  -1  21  -5       11.67      242.39    110.11 o 
  -2  22  -5      118.23      154.47     90.30 o 
  -3  23  -5       11.39       12.67     80.00 o 
  -1  23  -5       77.98       95.06     82.38 o 
  -2  24  -5      239.84      243.98     95.85 o 
  -3  25  -5       38.52       26.14     81.59 o 
  -1  25  -5      192.31      168.34     66.58 o 
  -2  26  -5      353.31      342.20    102.18 o 
  -3  27  -5       92.66       57.83    118.82 o 
  -1  27  -5      296.19      298.63     94.26 o 
  -2  28  -5      431.29      374.68    102.98 o 
   0  28  -5     1017.49      966.40    125.95 o 
  -3  29  -5      101.26       65.75    119.61 o 
  -1  29  -5      223.55      254.00     84.23 o 
  -2  30  -5      360.26      266.16     99.02 o 
   0  30  -5      859.73     1073.33    167.14 o 
  -3  31  -5       67.84       46.74     88.72 o 
  -1  31  -5      173.24      234.62     88.87 o 
  -2  32  -5      242.20      325.56    129.91 o 
   0  32  -5      575.08      714.50    152.09 o 
  -1  33  -5     1260.92     1608.81    194.86 o 
  -2  34  -5       95.51       87.93     91.09 o 
   0  34  -5      198.05      305.76    140.21 o 
  -1  35  -5       15.65        0.00    100.60 o 
   1  35  -5       27.77       44.36    118.03 o 
   0  36  -5      147.05      271.70    119.61 o 
  -1  37  -5      177.87      222.59    148.92 o 
   1  37  -5      143.48       25.35     99.02 o 
   0  38  -5       50.25       94.26    152.88 o 
  -1  39  -5       87.18       49.90    136.25 o 
   1  39  -5       65.94      139.41    159.22 o 
   0  40  -5       15.99       40.40    124.36 o 
   1  41  -5        5.19      156.84    132.29 o 
   0  42  -5       33.65      -21.39    151.30 o 
   1  43  -5       21.94        5.54    162.39 o 
   0  44  -5       43.05      105.35    167.93 o 
   1  45  -5       37.31      166.35    176.64 o 
   0  46  -5       44.93      137.04    179.02 o 
   1  47  -5       46.35      -30.10    125.95 o 
  -4   0  -4      298.87      167.93    133.87 o 
  -2   0  -4     1458.59     1447.22    118.82 o 
  -3   1  -4     1202.52     1278.85    102.17 o 
  -1   1  -4     5436.92     6086.06    623.80 o 
  -4   2  -4      214.57      195.59     91.09 o 
  -2   2  -4     1658.41     1667.66    111.29 o 
  -3   3  -4      885.53      882.50     92.33 o 
  -1   3  -4     3687.26     3958.27    160.80 o 
  -4   4  -4      141.47      159.68     91.36 o 
  -2   4  -4     1333.50     1352.40     87.36 o 
  -3   5  -4      465.84      533.42     75.63 o 
  -1   5  -4     1702.79     1624.66    118.82 o 
  -4   6  -4       79.47      108.15     77.39 o 
  -2   6  -4      754.65      846.77     77.14 o 
  -3   7  -4      182.67      271.04     66.30 o 
  -1   7  -4      591.35      491.12     77.63 o 
  -4   8  -4       17.67        9.77     71.07 o 
  -2   8  -4      300.69      319.55     57.08 o 
  -3   9  -4       22.54       93.24     59.81 o 
  -1   9  -4      124.13      175.06     66.54 o 
  -4  10  -4        2.16      -12.46     67.99 o 
  -2  10  -4      132.62      133.90     62.39 o 
  -3  11  -4       18.14       17.70     81.19 o 
  -1  11  -4      175.61      252.69     81.59 o 
  -4  12  -4       16.05      -56.94     78.20 o 
  -2  12  -4      120.50      135.45     80.00 o 
  -3  13  -4      232.15      247.35     74.42 o 
  -1  13  -4      684.67      766.78    102.98 o 
  -4  14  -4       31.42       39.61     87.13 o 
  -2  14  -4      271.05      285.17     89.51 o 
  -3  15  -4      990.89      914.88     85.62 o 
  -1  15  -4     1520.95     1541.48    114.07 o 
  -4  16  -4       75.85      -31.69     85.55 o 
  -2  16  -4      614.64      645.58    123.57 o 
  -3  17  -4      141.74       96.64     93.47 o 
  -1  17  -4     1770.65     1607.75    128.72 o 
  -4  18  -4      139.63      149.71    133.87 o 
  -2  18  -4     1020.74      941.05    120.40 o 
   0  18  -4     1731.21     1554.16    111.69 o 
  -3  19  -4     1022.37      835.70    133.08 o 
  -1  19  -4     2327.06     2604.42    110.33 o 
  -4  20  -4      115.43      130.70     98.22 o 
  -2  20  -4      939.71     1032.14    123.57 o 
   0  20  -4     1711.66     1761.69    140.21 o 
  -3  21  -4      503.90      419.83    138.62 o 
  -1  21  -4     1904.09     2031.69    140.60 o 
  -4  22  -4      119.32      103.77     96.64 o 
  -2  22  -4      784.39      715.29    128.32 o 
   0  22  -4     1547.68     1722.88    152.09 o 
  -3  23  -4      271.36      272.49    130.70 o 
  -1  23  -4     1313.28     1282.73     81.74 o 
   1  23  -4     2335.48     1988.24    143.38 o 
  -4  24  -4      103.77       55.45    101.39 o 
  -2  24  -4      581.37      556.07    123.57 o 
   0  24  -4     1169.76     1394.15    145.75 o 
  -3  25  -4      134.55      179.02    125.95 o 
  -1  25  -4      748.69      759.81     74.77 o 
   1  25  -4     1284.48     1368.80    139.41 o 
  -2  26  -4      321.65      289.13    113.27 o 
   0  26  -4      579.08      643.21    109.31 o 
  -3  27  -4       70.94      110.11    124.36 o 
  -1  27  -4      350.22      300.27     63.61 o 
   1  27  -4      356.96      418.24    121.99 o 
  -2  28  -4       79.57       83.17     81.59 o 
   0  28  -4      147.06      175.85     85.55 o 
  -3  29  -4       13.08       13.47     89.51 o 
  -1  29  -4       68.11       64.10     57.95 o 
   1  29  -4       35.26       30.89    114.86 o 
   0  30  -4       59.52       57.03     83.17 o 
  -3  31  -4        4.34       31.69    115.65 o 
  -1  31  -4       27.86       19.21     54.80 o 
   1  31  -4       74.24      146.54     97.43 o 
  -2  32  -4      236.57      199.62    116.44 o 
   0  32  -4      427.40      393.69    108.52 o 
  -3  33  -4       31.46       17.43    117.24 o 
  -1  33  -4      230.15       98.83    107.33 o 
   1  33  -4      332.03      327.94    141.00 o 
  -2  34  -4      139.25      188.53    116.44 o 
   0  34  -4      689.80      765.20    152.09 o 
   2  34  -4      185.48      176.64    102.18 o 
  -3  35  -4       82.54       -5.54    113.27 o 
  -1  35  -4      464.41      434.09    132.29 o 
   1  35  -4      469.51      434.09    125.95 o 
  -2  36  -4      156.96       69.71     78.42 o 
   0  36  -4      194.43      121.20     99.02 o 
   2  36  -4      162.65      266.16    139.41 o 
  -1  37  -4      397.89      425.37    139.41 o 
   1  37  -4      484.02      678.06    145.75 o 
   0  38  -4      477.17      438.05    142.58 o 
   2  38  -4      342.43      299.42    116.44 o 
  -1  39  -4      245.78      217.04    106.94 o 
   1  39  -4      330.21      444.38    137.83 o 
   0  40  -4      453.42      579.05    156.05 o 
   2  40  -4      338.36      419.83    138.62 o 
  -1  41  -4      184.08      209.12    110.90 o 
   1  41  -4      225.47      286.75    157.63 o 
   0  42  -4      359.05      316.85    152.88 o 
   2  42  -4      250.84      360.42    148.92 o 
  -1  43  -4      120.57       95.06    106.15 o 
   1  43  -4      124.07      157.63    160.80 o 
   0  44  -4      227.67      281.21    153.67 o 
   2  44  -4      125.76       60.20    171.89 o 
  -1  45  -4       65.34      119.61    146.54 o 
   1  45  -4       69.75       14.26    118.03 o 
   0  46  -4       98.84       18.22    145.75 o 
   2  46  -4       46.44       63.37    178.23 o 
  -1  47  -4       19.72       94.26    144.96 o 
   1  47  -4       58.37       28.52    167.14 o 
   0  48  -4       27.20       26.93    123.57 o 
   2  48  -4       14.38       11.88    173.48 o 
   1  49  -4       96.13      199.62    179.02 o 
  -5   1  -3       40.63       91.40     78.44 o 
  -3   1  -3       99.65       30.41     53.13 o 
  -1   1  -3     2949.85     3216.80     90.96 o 
  -4   2  -3       46.77       58.17     75.97 o 
  -2   2  -3      721.14      697.64     60.42 o 
   4   2  -3       38.44       31.69     64.16 o 
  -5   3  -3       17.48      -10.75     72.79 o 
  -3   3  -3      331.86      334.69     69.43 o 
  -1   3  -3      996.39     1025.31     76.04 o 
  -4   4  -3      170.40      176.32    103.37 o 
  -2   4  -3     1827.95     1690.37     85.07 o 
   4   4  -3      210.30      219.42     80.00 o 
  -5   5  -3       51.76      -20.55     76.00 o 
  -3   5  -3      758.64      808.59     83.92 o 
  -1   5  -3     2584.38     2530.63     87.53 o 
  -4   6  -3      327.91      364.68     78.03 o 
  -2   6  -3     2447.15     2500.82     99.56 o 
   4   6  -3      648.36      697.07    107.73 o 
  -5   7  -3       90.32      128.61     73.80 o 
  -3   7  -3     1022.96     1074.75     91.89 o 
  -1   7  -3     3421.26     3066.33    127.53 o 
   3   7  -3     3002.99     3076.63    158.43 o 
  -4   8  -3      439.51      414.50     80.28 o 
  -2   8  -3     2722.35     2568.08    103.77 o 
   4   8  -3     1052.66     1140.67    127.53 o 
  -5   9  -3      124.86      105.35    116.44 o 
  -3   9  -3     1139.29     1214.11     91.13 o 
  -1   9  -3     3963.14     3575.16     92.13 o 
   3   9  -3     3029.97     2910.28    152.09 o 
   5   9  -3      426.53      483.20    115.65 o 
  -4  10  -3      470.22      438.92     83.67 o 
  -2  10  -3     2799.21     2850.53    102.76 o 
   4  10  -3     1199.03     1072.54    129.12 o 
  -3  11  -3      979.72     1147.89     90.08 o 
  -1  11  -3     4337.57     4299.13    112.48 o 
   3  11  -3     2356.36     2164.09    134.66 o 
   5  11  -3      399.04      300.22    117.24 o 
  -4  12  -3      512.63      589.61     82.40 o 
  -2  12  -3     2584.46     2603.24    205.56 o 
   0  12  -3     4961.70     4926.86    106.12 o 
   4  12  -3     1067.20      983.82    117.24 o 
  -3  13  -3      590.50      611.15     68.94 o 
  -1  13  -3     3958.95     3804.01    101.05 o 
   3  13  -3     1356.03     1252.36    111.69 o 
   5  13  -3      262.14      259.03    113.27 o 
  -4  14  -3      524.17      638.46    156.05 o 
  -2  14  -3     2056.35     2136.36     93.99 o 
   0  14  -3     3240.88     3223.10    144.96 o 
   4  14  -3      686.70      654.30    106.15 o 
  -3  15  -3      352.79      360.49     61.01 o 
  -1  15  -3     2904.23     2856.89     92.29 o 
   3  15  -3      655.80      577.46     99.02 o 
   5  15  -3      143.41      105.35    106.94 o 
  -4  16  -3      324.34      346.16    122.78 o 
  -2  16  -3      743.01      647.96     99.02 o 
   0  16  -3     2385.59     2535.72    224.17 o 
   4  16  -3     1728.46     1764.86    154.47 o 
  -3  17  -3      216.49      294.69     63.92 o 
  -1  17  -3     1385.58     1285.59     73.62 o 
   1  17  -3      728.68      669.35    100.60 o 
   3  17  -3      211.96      212.29     89.51 o 
   5  17  -3       70.02       60.20    106.15 o 
  -4  18  -3      257.81      175.06    110.90 o 
  -2  18  -3      585.47      714.50    121.20 o 
   0  18  -3      410.13      492.53     54.43 o 
   4  18  -3      109.36      143.38     83.17 o 
  -3  19  -3      115.85      155.26     97.43 o 
  -1  19  -3      262.39      236.16     47.39 o 
   1  19  -3      330.89      319.23     72.88 o 
   3  19  -3      214.57      120.40     82.38 o 
   5  19  -3       33.97      -49.90    106.15 o 
  -4  20  -3       10.54      -44.36    118.82 o 
  -2  20  -3       51.51      171.89    102.98 o 
   0  20  -3        3.30        0.25     37.52 o 
   4  20  -3       36.48       36.44    102.98 o 
  -3  21  -3       21.04       37.23     90.30 o 
  -1  21  -3       26.03       71.15     53.31 o 
   1  21  -3      246.71      358.83     98.22 o 
   3  21  -3       86.41       17.43     65.75 o 
   5  21  -3        0.05      -14.26     84.76 o 
  -4  22  -3       47.89      -40.40    118.82 o 
  -2  22  -3      164.13      167.14     99.81 o 
   0  22  -3      166.20      120.67     45.41 o 
   4  22  -3       65.10      128.32    107.73 o 
  -3  23  -3      105.87      409.53    113.27 o 
  -1  23  -3      387.72      423.12     65.35 o 
   1  23  -3      423.19      417.45    104.56 o 
   3  23  -3      144.19      161.59     76.04 o 
   5  23  -3       28.41       17.43    116.44 o 
  -4  24  -3       87.99     5431.63    328.73 o 
  -2  24  -3      342.90      204.37    105.35 o 
   0  24  -3      539.91      448.01     51.58 o 
   4  24  -3      208.80      176.64     92.68 o 
  -3  25  -3      262.75      300.22    107.73 o 
  -1  25  -3      985.65     1064.14     81.87 o 
   1  25  -3      999.69     1040.06    115.65 o 
   3  25  -3      398.74      237.64    100.60 o 
   5  25  -3       81.33       58.62     93.47 o 
  -4  26  -3      137.94      142.58    102.98 o 
  -2  26  -3      485.99      512.29     78.27 o 
   0  26  -3     1025.92     1005.04     80.40 o 
   2  26  -3     1315.66     1134.33    121.99 o 
   4  26  -3      359.02      285.17    122.78 o 
  -3  27  -3      353.05      309.72    137.04 o 
  -1  27  -3     1484.45     1511.53     94.17 o 
   1  27  -3     1441.53     1257.11    125.95 o 
   3  27  -3      612.34      563.20    107.73 o 
   5  27  -3      126.19       95.85    124.36 o 
  -4  28  -3      147.33      137.04    105.35 o 
  -2  28  -3      636.09      700.01     79.44 o 
   0  28  -3     1676.11     1612.88     96.64 o 
   2  28  -3     1444.12     1477.32    167.14 o 
   4  28  -3      325.02      342.99    104.56 o 
  -3  29  -3      413.82      320.81    107.73 o 
  -1  29  -3     1713.53     1765.70    100.11 o 
   1  29  -3     1664.72     1685.65    159.22 o 
   3  29  -3      684.09      613.11    133.87 o 
   5  29  -3      132.81      141.00    100.60 o 
  -4  30  -3      144.59      132.29    132.29 o 
  -2  30  -3      803.17      856.27    110.50 o 
   0  30  -3     2124.61     2434.21    186.15 o 
   2  30  -3     1368.52     1440.88    167.93 o 
   4  30  -3      257.34       98.22     82.38 o 
  -3  31  -3      401.61      366.76    133.08 o 
  -1  31  -3     1222.77     1312.30     90.24 o 
   1  31  -3     1251.17     1304.64    142.58 o 
   3  31  -3      674.38      710.54    129.91 o 
   5  31  -3      126.00      218.63    129.12 o 
  -2  32  -3      705.99      730.50     85.60 o 
   0  32  -3     1760.47     1877.34    160.01 o 
   2  32  -3      927.21      983.82    160.01 o 
   4  32  -3      158.13      207.54    114.07 o 
  -3  33  -3       70.59       19.01    114.86 o 
  -1  33  -3      102.80       96.74     57.16 o 
   1  33  -3      254.75      185.36     94.26 o 
  -2  34  -3      522.11      620.30     91.52 o 
   0  34  -3     1166.95     1211.16    143.38 o 
   2  34  -3      500.64      638.46    161.59 o 
   4  34  -3      119.27      102.18     87.93 o 
  -3  35  -3      250.27      285.96    130.70 o 
  -1  35  -3     1478.70     1568.41    155.26 o 
   1  35  -3     1792.92     1579.50    160.01 o 
  -2  36  -3      132.01      194.67     81.38 o 
   0  36  -3      195.23      190.11     97.43 o 
   2  36  -3      171.76      137.83    111.69 o 
   4  36  -3      108.71       69.71     91.09 o 
  -3  37  -3       61.63      141.00    100.60 o 
  -1  37  -3      288.88      354.08    131.49 o 
   1  37  -3      493.88      433.29    139.41 o 
  -2  38  -3       39.15       65.75     89.51 o 
   0  38  -3       19.03      -21.39     89.51 o 
   2  38  -3       34.14       90.30    145.75 o 
   4  38  -3       59.95      132.29    110.90 o 
  -3  39  -3       24.26      -48.32     84.76 o 
  -1  39  -3       86.69      114.86    125.16 o 
   1  39  -3       66.09      116.44     98.22 o 
  -2  40  -3        0.64      -45.94    117.24 o 
   0  40  -3        4.69       60.20     99.02 o 
   2  40  -3        1.58       29.31    114.86 o 
  -1  41  -3       51.63       60.99     99.81 o 
   1  41  -3       15.41       99.02    103.77 o 
  -2  42  -3        5.61       59.41     99.02 o 
   0  42  -3       20.22       60.20     99.81 o 
   2  42  -3       24.21      -42.77    152.09 o 
  -1  43  -3       29.07      -89.51    127.53 o 
   1  43  -3       32.23       25.35    101.39 o 
  -2  44  -3       40.14      244.77    139.41 o 
   0  44  -3       54.07       10.30    137.83 o 
   2  44  -3       36.38       23.76    166.35 o 
  -1  45  -3       63.86      148.13    118.03 o 
   1  45  -3      137.20       88.72    143.38 o 
  -2  46  -3       97.55       70.50    109.31 o 
   0  46  -3      105.87      128.32    117.24 o 
   2  46  -3       41.40      128.32    174.27 o 
  -1  47  -3       74.70      291.50    162.39 o 
   1  47  -3      182.20      313.68    157.63 o 
   0  48  -3      139.69      142.58    152.88 o 
   2  48  -3       43.93      132.29    178.23 o 
  -1  49  -3       86.51      141.79    128.32 o 
   1  49  -3      174.69      178.23    129.12 o 
   0  50  -3      176.38      116.44    119.61 o 
   2  50  -3      508.68      673.31    208.33 o 
   1  51  -3       77.73      137.83    128.32 o 
  -4   0  -2      762.96     1004.42    141.79 o 
  -2   0  -2     4561.05     4071.54    170.31 o 
   2   0  -2     5338.60     4938.13    129.91 o 
   4   0  -2     4144.39     3894.10    167.14 o 
  -5   1  -2      299.64      313.18    101.06 o 
  -3   1  -2     1595.31     1571.12    133.47 o 
  -1   1  -2     9429.16     7820.07   1497.12 o 
   3   1  -2     2789.91     2828.48     87.89 o 
  -4   2  -2      712.35      794.53    101.04 o 
  -2   2  -2     8872.37     8649.02    163.93 o 
   2   2  -2     7962.22     7571.96    179.81 o 
   4   2  -2     1255.38     1282.64     75.45 o 
  -5   3  -2      205.31      179.65     94.96 o 
  -3   3  -2     1362.21     1462.28     97.04 o 
  -1   3  -2     6964.86     6972.11    115.03 o 
   3   3  -2     2599.90     2578.44     82.86 o 
  -4   4  -2      580.57      614.49     87.18 o 
  -2   4  -2     4032.90     3730.43     94.22 o 
   2   4  -2     5256.32     5471.23    159.22 o 
   4   4  -2     1020.04      947.39    105.35 o 
  -5   5  -2      109.45      222.44    132.29 o 
  -3   5  -2     1058.21     1110.90    198.03 o 
  -1   5  -2     3977.21     3882.21    107.54 o 
   3   5  -2     1865.88     1817.60    122.78 o 
  -4   6  -2      285.31      426.32    160.80 o 
  -2   6  -2     1400.83     1370.41     58.25 o 
   0   6  -2     4673.67     4581.67    105.35 o 
   2   6  -2     2988.22     2919.79    127.53 o 
   4   6  -2      447.46      371.51     86.34 o 
  -5   7  -2       35.06       62.08     93.95 o 
  -3   7  -2      584.56      522.81     71.51 o 
  -1   7  -2     1318.08     1327.76     41.31 o 
   3   7  -2      813.24      768.83     52.82 o 
   5   7  -2      152.23      149.71     88.72 o 
  -4   8  -2       79.65       89.51     83.93 o 
  -2   8  -2      265.37      228.12     29.28 o 
   0   8  -2     1998.16     2225.44    205.95 o 
   2   8  -2     1271.67     1558.12     98.22 o 
   4   8  -2       88.10      110.90     78.42 o 
  -5   9  -2        2.73        8.71     97.43 o 
  -3   9  -2      181.57      160.53     69.02 o 
  -1   9  -2      234.00      244.16     26.23 o 
   3   9  -2      201.39      187.25     35.21 o 
   5   9  -2       38.39       46.74     83.97 o 
  -4  10  -2        2.27       11.65     70.84 o 
  -2  10  -2       87.72       66.64     30.25 o 
   0  10  -2      535.61      510.50     34.28 o 
   2  10  -2      216.81      194.86     66.54 o 
   4  10  -2       11.41       -9.51     73.67 o 
  -5  11  -2        4.58       21.39    114.86 o 
  -3  11  -2       38.10       26.30     55.15 o 
  -1  11  -2      246.57      248.43     35.52 o 
   1  11  -2      954.16      853.91     68.12 o 
   3  11  -2      105.82      107.73     68.92 o 
   5  11  -2        2.95        2.38     66.54 o 
  -4  12  -2      145.26      147.52     73.65 o 
  -2  12  -2      670.91      650.72     42.15 o 
   0  12  -2      136.99      125.97     32.35 o 
   2  12  -2      188.14      133.87     50.70 o 
   4  12  -2      166.84      118.82     63.37 o 
  -5  13  -2       26.87       11.09     87.13 o 
  -3  13  -2       89.90       94.89     91.49 o 
  -1  13  -2      782.26      736.34     89.11 o 
   1  13  -2     2613.30     2476.19    124.36 o 
   3  13  -2      521.61      383.39     83.97 o 
   5  13  -2       60.08       74.46     71.29 o 
  -4  14  -2      273.32      221.00    112.48 o 
  -2  14  -2     1221.00     1209.03     53.08 o 
   0  14  -2     2034.58     2091.67    213.48 o 
   2  14  -2     1976.10     1810.01    114.07 o 
   4  14  -2      421.23      388.94     82.38 o 
  -5  15  -2       21.19       -3.17     91.09 o 
  -3  15  -2      414.42      350.43     64.03 o 
  -1  15  -2     2314.55     2339.80    144.56 o 
   1  15  -2     5260.01     4991.99    169.52 o 
   3  15  -2     1411.36     1276.91    113.27 o 
   5  15  -2      154.36      133.08    101.39 o 
  -4  16  -2      268.25      158.43    144.96 o 
  -2  16  -2     1512.71     1463.94     59.05 o 
   0  16  -2     5636.50     5820.85    118.42 o 
   2  16  -2     4796.65     4656.13    187.73 o 
   4  16  -2      724.28      640.83    113.27 o 
  -5  17  -2      389.01      162.39    130.70 o 
  -3  17  -2     4366.77     4317.61    135.25 o 
  -1  17  -2     6632.60     6626.44    297.84 o 
   1  17  -2     6435.39     6061.37    189.32 o 
   3  17  -2     3082.89     3166.93    175.06 o 
   5  17  -2      455.78      403.99    100.60 o 
  -4  18  -2      226.28      178.23    144.96 o 
  -2  18  -2     1496.12     1398.98     81.90 o 
   0  18  -2     8113.13     8209.52    129.70 o 
   2  18  -2     6312.31     6797.25    225.76 o 
   4  18  -2      795.96      810.35    109.31 o 
  -5  19  -2       70.15       52.28    128.32 o 
  -3  19  -2     1015.47      948.97    140.21 o 
  -1  19  -2     3712.96     3516.36    103.09 o 
   1  19  -2     4554.91     4686.23    174.27 o 
   3  19  -2     2052.50     2005.67    143.38 o 
   5  19  -2      285.45      289.13    113.27 o 
  -4  20  -2      405.32      380.22    157.63 o 
  -2  20  -2     2128.91     2204.49    101.34 o 
   0  20  -2     7432.04     7436.89    127.38 o 
   2  20  -2     4739.54     4484.89    136.64 o 
   4  20  -2      750.99      692.32    106.94 o 
  -3  21  -2      951.99      887.18    140.21 o 
  -1  21  -2     2801.60     2618.65    103.37 o 
   1  21  -2     3698.99     3456.06    156.05 o 
   3  21  -2     2031.16     1871.80    141.00 o 
   5  21  -2      309.09      313.68     99.02 o 
  -4  22  -2      394.30      543.40    162.39 o 
  -2  22  -2     2124.15     2150.48    104.39 o 
   0  22  -2     5000.06     4961.03    106.82 o 
   2  22  -2     2686.26     2682.48    113.37 o 
   4  22  -2      604.17      488.74    115.65 o 
  -3  23  -2      741.14      706.58    132.29 o 
  -1  23  -2     2118.15     2022.96     90.18 o 
   1  23  -2     2529.07     2218.75    135.45 o 
   3  23  -2     1259.21     1376.72    141.00 o 
   5  23  -2      176.09      191.70    116.44 o 
  -4  24  -2      246.19      216.25    144.17 o 
  -2  24  -2     1516.14     1521.93    137.04 o 
   0  24  -2     2861.69     2674.87    102.98 o 
   2  24  -2     1412.52     1377.40     97.39 o 
   4  24  -2      428.30      356.46     95.06 o 
  -3  25  -2      450.00      512.51    123.57 o 
  -1  25  -2     1376.74     1283.40     75.21 o 
   1  25  -2     1892.08     1720.50    140.21 o 
   3  25  -2      711.14      723.21    121.99 o 
   5  25  -2       96.28       29.31     82.38 o 
  -4  26  -2      110.69      104.56    100.60 o 
  -2  26  -2      793.94      873.35     79.80 o 
   0  26  -2     1296.43     1276.98     62.72 o 
   2  26  -2      620.51      560.11     69.02 o 
   4  26  -2      214.60      262.99     91.89 o 
  -3  27  -2      122.30      282.00    139.41 o 
  -1  27  -2      629.60      606.10     61.66 o 
   1  27  -2     1341.11     1277.70    133.87 o 
   3  27  -2      330.88      220.21     99.81 o 
   5  27  -2       35.86       63.37     88.72 o 
  -4  28  -2       48.55       35.65     92.68 o 
  -2  28  -2      334.79      379.73     75.50 o 
   0  28  -2      303.26      340.99     53.02 o 
   2  28  -2      172.23      260.13     85.95 o 
   4  28  -2       82.53       15.05     78.42 o 
  -3  29  -2       20.38       -7.92     91.09 o 
  -1  29  -2      168.84      103.76     54.91 o 
   1  29  -2      464.59      516.47     97.43 o 
   3  29  -2       60.57       44.36     73.67 o 
   5  29  -2        4.31      -41.19     81.59 o 
  -4  30  -2       25.04       11.88    120.40 o 
  -2  30  -2       54.33       11.64     63.26 o 
   0  30  -2       41.86       19.80     90.30 o 
   2  30  -2       19.44       -0.37     53.74 o 
   4  30  -2       15.51       41.98     82.38 o 
  -3  31  -2        6.29       47.53    124.36 o 
  -1  31  -2       20.41      -10.07     46.89 o 
   1  31  -2       16.81      -84.76     99.81 o 
   3  31  -2        5.98       -7.92     70.50 o 
   5  31  -2        8.73       70.50    112.48 o 
  -4  32  -2       13.72      -55.45     85.55 o 
  -2  32  -2      276.51      217.91     64.31 o 
   0  32  -2     1492.84     1526.43    152.09 o 
   2  32  -2      308.12      207.58     62.13 o 
   4  32  -2        0.18      -12.67     79.21 o 
  -3  33  -2       58.54       46.74     90.30 o 
  -1  33  -2      125.90      149.46     60.32 o 
   1  33  -2      179.53      240.01     92.68 o 
   3  33  -2       73.69       54.66     79.21 o 
  -4  34  -2       21.41      -42.77    117.24 o 
  -2  34  -2      609.56      494.33     69.16 o 
   0  34  -2     1912.59     1703.87    148.92 o 
   2  34  -2       73.06      121.55     58.42 o 
  -3  35  -2      122.76       44.36     91.09 o 
  -1  35  -2      581.22      697.07    112.48 o 
   1  35  -2      871.22      858.67    127.53 o 
   3  35  -2      134.65      156.00     73.15 o 
  -2  36  -2      543.31      540.25     78.47 o 
   0  36  -2     1213.74     1313.35    141.79 o 
   2  36  -2      529.94      549.89     83.37 o 
   4  36  -2       83.77      188.53     98.22 o 
  -3  37  -2      147.74       68.12    122.78 o 
  -1  37  -2      540.57      556.07    123.57 o 
   1  37  -2      734.62      744.60    131.49 o 
   3  37  -2      231.06      186.46     74.72 o 
  -2  38  -2      471.49      514.88    124.36 o 
   0  38  -2      825.73     1009.96    151.30 o 
   2  38  -2      551.19      611.46     88.06 o 
   4  38  -2      144.90      164.76     99.02 o 
  -3  39  -2      177.02      348.54    134.66 o 
  -1  39  -2      616.93      750.94    124.36 o 
   1  39  -2      629.14      671.72    128.32 o 
   3  39  -2      281.71      314.21    108.13 o 
  -2  40  -2      318.31      339.03    119.61 o 
   0  40  -2      556.56      585.38    120.40 o 
   2  40  -2      465.73      548.15    130.70 o 
   4  40  -2      115.96      213.08    108.52 o 
  -1  41  -2      493.40      559.24    123.57 o 
   1  41  -2      449.65      388.14    121.99 o 
   3  41  -2      223.06      181.55    127.53 o 
  -2  42  -2      186.12      211.50    121.20 o 
   0  42  -2      336.65      400.02    114.86 o 
   2  42  -2      341.44      336.65    152.88 o 
  -1  43  -2      365.17      327.15    114.07 o 
   1  43  -2      350.93      396.86    126.74 o 
   3  43  -2      137.89       92.66     78.86 o 
  -2  44  -2      108.74      156.05    127.53 o 
   0  44  -2      312.61      363.59    121.20 o 
   2  44  -2      262.43      243.18    153.67 o 
  -1  45  -2      232.19      281.21    140.21 o 
   1  45  -2      206.97      193.28    152.09 o 
   3  45  -2       82.25        6.16     79.14 o 
  -2  46  -2       45.20      163.18    137.83 o 
   0  46  -2      141.45       87.93    134.66 o 
   2  46  -2      118.77      136.25    119.61 o 
  -1  47  -2      108.93      121.20    133.87 o 
   1  47  -2       65.60       23.76    112.48 o 
   3  47  -2       28.98       -2.38    125.16 o 
  -2  48  -2       26.53       -7.92    134.66 o 
   0  48  -2       47.07       49.90    110.11 o 
   2  48  -2       27.67       66.54    123.57 o 
  -1  49  -2       22.46        1.58     96.64 o 
   1  49  -2       27.36      169.52    156.05 o 
   0  50  -2        2.79     -114.86    110.90 o 
   2  50  -2        2.11      -72.08    118.82 o 
  -1  51  -2       45.03       21.39    106.15 o 
   1  51  -2      184.34      308.93    139.41 o 
   0  52  -2        8.95      105.35    154.47 o 
   1  53  -2       10.95      -17.43    153.67 o 
  -5   1  -1       59.97      112.88     85.70 o 
  -3   1  -1      593.82      649.36     74.77 o 
  -1   1  -1    27127.09    26588.37    432.11 o 
   1   1  -1    27161.89    29703.94    202.12 o 
   3   1  -1       82.35       77.16     30.34 o 
  -4   2  -1      179.35      270.82     89.05 o 
  -2   2  -1       57.09       52.32     15.19 o 
   0   2  -1      451.36      514.09     31.69 o 
   2   2  -1     1493.60     1538.54     53.13 o 
   4   2  -1      110.14       58.79     42.52 o 
  -5   3  -1       60.98      -16.86     89.30 o 
  -3   3  -1      702.60      705.26     83.11 o 
  -1   3  -1     8118.03     8556.90    211.83 o 
   1   3  -1     4168.16     4525.43    107.73 o 
   3   3  -1      611.12      630.10     50.30 o 
  -4   4  -1      450.10      425.58    103.08 o 
  -2   4  -1      452.23      403.34     31.86 o 
   0   4  -1     1028.12     1056.97    100.20 o 
   2   4  -1     4225.83     4313.92     83.36 o 
   4   4  -1      457.53      490.33     87.13 o 
  -5   5  -1      142.92      241.00    111.17 o 
  -3   5  -1     1720.70     1909.65    112.41 o 
  -1   5  -1    12520.57    12757.85    217.10 o 
   1   5  -1     5986.63     4721.09    114.86 o 
   3   5  -1     1386.78     1456.41     70.90 o 
  -4   6  -1      663.37      825.05     93.80 o 
  -2   6  -1     1802.87     1707.10     99.16 o 
   0   6  -1     3770.71     4087.23    118.42 o 
   2   6  -1     5688.64     5913.43    216.65 o 
   4   6  -1      875.35      829.36    102.18 o 
  -5   7  -1      249.62      159.31     91.01 o 
  -3   7  -1     2674.51     2910.73    129.34 o 
  -1   7  -1    15538.02    16168.42    210.67 o 
   1   7  -1     8572.57     9171.26    171.89 o 
   3   7  -1     2355.68     2314.79     77.61 o 
   5   7  -1      431.06      362.00     97.43 o 
  -4   8  -1      813.27      905.10     94.36 o 
  -2   8  -1     3615.61     3550.44    118.53 o 
   0   8  -1     8852.41     9283.51    655.09 o 
   2   8  -1     5833.66     6281.68    327.94 o 
   4   8  -1     1084.99      992.54    100.60 o 
  -5   9  -1      304.52      361.21    137.83 o 
  -3   9  -1     3101.36     2974.09    198.03 o 
  -1   9  -1    15177.58    15343.38    253.89 o 
   1   9  -1    12344.30    12257.19    225.76 o 
   3   9  -1     3280.42     3326.72     88.78 o 
   5   9  -1      482.71      380.22    103.77 o 
  -4  10  -1      795.06      916.37    117.63 o 
  -2  10  -1     4579.79     4515.45     84.63 o 
   0  10  -1    11323.01    11326.04    117.41 o 
   2  10  -1     5411.70     5566.17    104.96 o 
   4  10  -1     1125.99     1089.97    117.24 o 
  -5  11  -1      354.27      285.17    155.26 o 
  -3  11  -1     2696.73     2925.36    211.50 o 
  -1  11  -1    10018.81    10280.08    101.61 o 
   1  11  -1    15166.89    15775.79    234.87 o 
   3  11  -1     3835.81     3580.01    125.95 o 
   5  11  -1      391.03      379.43     87.93 o 
  -4  12  -1      532.50      746.32    128.72 o 
  -2  12  -1     4194.64     4166.53     82.88 o 
   0  12  -1    10416.73    10742.09    118.35 o 
   2  12  -1     4352.70     4276.70     61.89 o 
   4  12  -1     1052.90     1035.31    117.24 o 
  -5  13  -1      269.27      500.63    169.52 o 
  -3  13  -1     1692.62     1641.60     97.63 o 
  -1  13  -1     4964.54     4853.90    103.72 o 
   1  13  -1    14590.98    11065.29   1253.94 o 
   3  13  -1     4084.83     3825.98    167.14 o 
   5  13  -1      342.16      408.74    107.73 o 
  -4  14  -1      276.28      284.37    132.29 o 
  -2  14  -1     3536.51     3435.29     76.96 o 
   0  14  -1     7538.86     7358.86    294.28 o 
   2  14  -1     1933.74     1670.60    102.18 o 
   4  14  -1      772.61      750.15     97.43 o 
  -5  15  -1      138.15       46.74    101.39 o 
  -3  15  -1      783.06      828.88    209.52 o 
  -1  15  -1     1859.84     1799.85     74.20 o 
   1  15  -1     8810.79     8674.27    143.10 o 
   3  15  -1     2836.25     2587.88    142.58 o 
   5  15  -1      234.85      274.08    105.35 o 
  -4  16  -1     1370.80     1322.85    184.57 o 
  -2  16  -1     8360.12     8357.31    120.34 o 
   0  16  -1     2268.41     2041.13    106.94 o 
   2  16  -1     2186.08     2239.77     86.94 o 
   4  16  -1       66.54       25.35     59.41 o 
  -5  17  -1       57.14       11.88    102.98 o 
  -3  17  -1      286.28      338.63     57.77 o 
  -1  17  -1      552.37      553.15     55.88 o 
   1  17  -1     3276.94     3244.07     93.67 o 
   3  17  -1      964.04      822.23     90.30 o 
   5  17  -1       76.72      163.97     83.17 o 
  -4  18  -1      241.70      189.32    161.59 o 
  -2  18  -1      643.94      691.56     42.19 o 
   0  18  -1     2376.49     2153.21     61.95 o 
   2  18  -1     7056.18     7390.88    158.20 o 
   4  18  -1     1133.84      975.90    112.48 o 
  -5  19  -1       27.00        9.51     98.22 o 
  -3  19  -1      309.70      407.95    142.58 o 
  -1  19  -1      351.78      350.92     52.89 o 
   1  19  -1      139.39      150.11     43.13 o 
   3  19  -1        6.95        9.51     57.83 o 
   5  19  -1        1.99      -15.84     92.68 o 
  -4  20  -1       25.99       -4.75    114.07 o 
  -2  20  -1      116.26       88.99     29.62 o 
   0  20  -1       84.21       65.87     28.16 o 
   2  20  -1      200.20      214.63     45.33 o 
   4  20  -1       27.53       24.56     64.16 o 
  -5  21  -1       18.93      114.07    110.90 o 
  -3  21  -1      173.54      106.15    133.87 o 
  -1  21  -1      190.23      246.26     46.91 o 
   1  21  -1      760.11      846.54     66.16 o 
   3  21  -1      291.30      235.26     69.71 o 
   5  21  -1        8.14      -13.47     98.22 o 
  -4  22  -1        1.80      -30.10    109.31 o 
  -2  22  -1      136.96       93.49     50.63 o 
   0  22  -1      353.23      360.85     38.09 o 
   2  22  -1       81.34       65.92     44.91 o 
   4  22  -1       50.90      -76.84     60.99 o 
  -5  23  -1       51.97      -18.22    101.39 o 
  -3  23  -1      286.33      282.00    113.27 o 
  -1  23  -1      691.08      658.53     61.34 o 
   1  23  -1     1820.21     1641.98    110.90 o 
   3  23  -1      610.90      595.68    106.15 o 
   5  23  -1       40.61       41.98    108.52 o 
  -4  24  -1       73.96      106.15    120.40 o 
  -2  24  -1      717.96      665.93     70.34 o 
   0  24  -1     1252.44     1103.70     56.86 o 
   2  24  -1      330.96      274.46     49.77 o 
   4  24  -1      123.80      192.49     83.17 o 
  -5  25  -1       81.00      332.69    160.80 o 
  -3  25  -1      556.21      589.49     83.93 o 
  -1  25  -1     1555.72     1586.67     84.23 o 
   1  25  -1     2423.77     2353.94     97.15 o 
   3  25  -1      829.64      813.52    116.44 o 
   5  25  -1       97.41      113.27     85.55 o 
  -4  26  -1      191.90      211.50    155.26 o 
  -2  26  -1     1405.42     1511.11    100.04 o 
   0  26  -1     1941.72     1718.81    120.80 o 
   2  26  -1      595.53      616.15     73.35 o 
   4  26  -1      195.63      269.32     91.89 o 
  -3  27  -1      699.08      749.94    133.87 o 
  -1  27  -1     2069.11     2207.14    104.96 o 
   1  27  -1     2729.80     2610.10     95.60 o 
   3  27  -1      961.29      967.19    114.86 o 
   5  27  -1      130.48      137.83     92.68 o 
  -4  28  -1      261.40      297.05    124.36 o 
  -2  28  -1     1342.85     1532.76     99.92 o 
   0  28  -1     2093.76     1915.09     72.95 o 
   2  28  -1     1242.63     1210.97     84.99 o 
   4  28  -1      319.96      293.09     95.06 o 
  -3  29  -1      665.52      716.89     97.53 o 
  -1  29  -1     2223.60     2354.70    104.11 o 
   1  29  -1     2646.49     2559.01    165.95 o 
   3  29  -1      962.24      930.17     85.81 o 
   5  29  -1      151.27       82.38     89.51 o 
  -4  30  -1      302.90      313.68    153.67 o 
  -2  30  -1     1005.20     1130.19     87.17 o 
   0  30  -1     1772.02     1505.84    134.66 o 
   2  30  -1     1495.28     1347.14     95.40 o 
   4  30  -1      314.96      243.18     90.30 o 
  -3  31  -1      497.06      461.04     75.70 o 
  -1  31  -1     2262.39     2261.12    103.77 o 
   1  31  -1     2393.66     2281.70    105.26 o 
   3  31  -1      835.79      832.70     89.05 o 
  -4  32  -1      272.14      231.30    119.61 o 
  -2  32  -1      723.89      817.60     86.62 o 
   0  32  -1     1394.19     1404.44    122.78 o 
   2  32  -1     1358.55     1296.17    104.96 o 
   4  32  -1      263.44      247.94    113.27 o 
  -3  33  -1      618.76      462.33     85.50 o 
  -1  33  -1     4333.30     4263.87    211.10 o 
   1  33  -1     3295.93     3093.53    127.35 o 
   3  33  -1      444.66      536.95     75.34 o 
  -4  34  -1      171.14      270.12    119.61 o 
  -2  34  -1      453.93      460.96     78.33 o 
   0  34  -1     1004.52      847.58    107.73 o 
   2  34  -1      944.16      974.77     92.28 o 
   4  34  -1      170.45      122.78    103.77 o 
  -3  35  -1      202.31      218.24     78.01 o 
  -1  35  -1     1200.73     1111.36    120.40 o 
   1  35  -1     1467.80     1365.55     88.31 o 
   3  35  -1      215.74      244.88     66.16 o 
  -4  36  -1       45.97       48.32    130.70 o 
  -2  36  -1      389.42      385.44     90.70 o 
   0  36  -1      969.14      960.06    133.87 o 
   2  36  -1      466.13      388.02     74.65 o 
   4  36  -1      134.24       70.50     81.59 o 
  -3  37  -1      100.63       87.03     66.99 o 
  -1  37  -1      200.66      320.02    110.90 o 
   1  37  -1      188.24      205.22     60.52 o 
   3  37  -1       61.50       78.42     76.84 o 
  -4  38  -1       15.63       74.46    134.66 o 
  -2  38  -1      174.88      232.89     91.89 o 
   0  38  -1      501.37      516.47    102.18 o 
   2  38  -1      163.39      155.48     61.66 o 
   4  38  -1       43.37       32.48     84.76 o 
  -3  39  -1       13.37      -15.52     70.59 o 
  -1  39  -1       15.70       -7.13    103.77 o 
   1  39  -1       31.74       -9.81     60.68 o 
   3  39  -1       18.49       60.07     70.27 o 
  -2  40  -1       28.35      -20.60    105.35 o 
   0  40  -1      107.35       87.13     90.30 o 
   2  40  -1       37.84      107.15     68.60 o 
   4  40  -1        7.01       63.37    106.94 o 
  -3  41  -1        9.84       74.46    116.44 o 
  -1  41  -1       22.62       30.89    104.56 o 
   1  41  -1        5.42      -34.06     84.76 o 
   3  41  -1        3.03       27.81     84.26 o 
  -2  42  -1        8.51       85.55    111.69 o 
   0  42  -1        8.66       -6.34     88.72 o 
   2  42  -1        7.71       -8.07     58.02 o 
  -3  43  -1       47.15       19.80     84.76 o 
  -1  43  -1      140.79      138.62    115.65 o 
   1  43  -1       81.95       87.93    129.12 o 
   3  43  -1       23.62      -21.77     64.00 o 
  -2  44  -1       42.25       11.88     89.51 o 
   0  44  -1      107.64       -6.34    121.99 o 
   2  44  -1       65.52       51.41     74.47 o 
  -1  45  -1      141.06       95.06     93.47 o 
   1  45  -1      169.17      241.60    118.82 o 
   3  45  -1       65.13      287.54    123.57 o 
  -2  46  -1       62.74      -23.76     84.76 o 
   0  46  -1      181.71      258.23    138.62 o 
   2  46  -1      133.29      167.62     75.00 o 
  -1  47  -1      152.07      246.35    106.15 o 
   1  47  -1      229.67      270.12    129.12 o 
   3  47  -1      116.70      126.62     77.07 o 
  -2  48  -1       77.23      168.72    129.91 o 
   0  48  -1      198.20      232.89    147.34 o 
   2  48  -1      143.67      241.02     92.14 o 
  -1  49  -1      130.45      198.82    110.90 o 
   1  49  -1      221.63      204.37    160.01 o 
  -2  50  -1      472.36      609.15    153.67 o 
   0  50  -1      140.80      138.62    106.94 o 
   2  50  -1       26.34       55.63     73.90 o 
  -1  51  -1       83.33      146.54    111.69 o 
   1  51  -1      209.05      194.07    133.08 o 
   0  52  -1      173.33      139.41    115.65 o 
  -1  53  -1       98.66       81.59    110.11 o 
   1  53  -1       49.11       39.61    133.08 o 
   0  54  -1       91.78      152.09    116.44 o 
  -4   0   0      692.47      694.70    131.49 o 
  -2   0   0    25211.69    26758.65    427.75 o 
   2   0   0    25252.96    26882.46    326.36 o 
   4   0   0      868.85      923.62    101.39 o 
  -5   1   0      514.74      689.01    139.73 o 
  -3   1   0     3717.53     3565.13     71.70 o 
  -1   1   0     2024.69     2272.40     58.39 o 
   1   1   0     1873.37     2137.71     42.52 o 
   3   1   0     3566.28     3487.70     96.52 o 
  -4   2   0     1437.44     1474.69    122.71 o 
  -2   2   0     5328.38     5547.14     91.71 o 
   2   2   0     5831.18     6098.76    144.17 o 
   4   2   0     1456.86     1557.99     86.68 o 
  -5   3   0      284.66      317.76    124.72 o 
  -3   3   0     2698.19     2666.24     65.63 o 
  -1   3   0     4495.84     4884.68     97.00 o 
   1   3   0     4145.80     4674.59     91.09 o 
   3   3   0     2609.15     2635.02     85.56 o 
  -4   4   0      977.39     1190.20    200.01 o 
  -2   4   0     4888.02     4921.83     91.22 o 
   0   4   0     7840.39     8493.08     87.53 o 
   2   4   0     4986.75     5000.27     91.28 o 
   4   4   0      970.55      905.13     72.48 o 
  -5   5   0      137.54      175.49     89.58 o 
  -3   5   0     1371.80     1391.47     63.42 o 
  -1   5   0     7285.95     7412.35     88.67 o 
   1   5   0     6985.23     7232.61     95.67 o 
   3   5   0     1346.28     1339.19     65.75 o 
   5   5   0      152.59      187.73     76.04 o 
  -4   6   0      610.80      663.18     96.77 o 
  -2   6   0     3253.53     3037.93    140.00 o 
   0   6   0     5265.51     5585.64    120.01 o 
   2   6   0     3186.76     3201.39     79.21 o 
   4   6   0      594.38      696.28    105.35 o 
  -5   7   0       65.24       40.38    108.40 o 
  -3   7   0      437.00      454.34     47.04 o 
  -1   7   0     6431.88     6740.62    278.43 o 
   1   7   0     6426.18     6445.97    238.15 o 
   3   7   0      460.97      423.49     46.54 o 
   5   7   0       69.74       65.75     87.13 o 
  -4   8   0      232.25      226.26     69.95 o 
  -2   8   0     1141.15     1177.56     78.52 o 
   0   8   0      505.18      565.04     27.74 o 
   2   8   0     1076.90     1052.91    120.80 o 
   4   8   0      223.66      278.83     87.93 o 
  -5   9   0        9.77       36.44    125.16 o 
  -3   9   0       44.19       63.45     37.58 o 
  -1   9   0     2500.21     2544.81     52.99 o 
   1   9   0     2582.92     2650.56     44.97 o 
   3   9   0       66.23       33.31     30.07 o 
   5   9   0       10.64       38.81     89.51 o 
  -4  10   0       34.59       46.93     70.01 o 
  -2  10   0       46.71       45.05     27.93 o 
   0  10   0     1816.52     2160.03     52.56 o 
   2  10   0       44.48       67.51     25.47 o 
   4  10   0       36.88       80.80     78.42 o 
  -5  11   0        9.19       50.70    158.43 o 
  -3  11   0      148.24      127.79     36.30 o 
  -1  11   0      222.59      235.43     41.19 o 
   1  11   0      172.65      175.74     15.91 o 
   3  11   0      127.47      110.94     37.78 o 
   5  11   0        7.76       36.44     91.09 o 
  -4  12   0       33.13       80.41     77.27 o 
  -2  12   0      631.43      587.14     39.92 o 
   0  12   0     6085.85     6565.50    391.71 o 
   2  12   0      643.44      626.96     35.76 o 
   4  12   0       29.62       25.35     57.03 o 
  -5  13   0       51.50       43.57    120.40 o 
  -3  13   0      540.14      539.89     48.52 o 
  -1  13   0      868.48     1085.41    190.11 o 
   1  13   0      904.65      911.58     26.38 o 
   3  13   0      548.18      278.81    194.07 o 
   5  13   0       53.37      175.06     82.38 o 
  -4  14   0      369.94      255.86    137.83 o 
  -2  14   0     2563.36     2623.43     98.18 o 
   0  14   0     7469.31     8042.99    203.97 o 
   2  14   0     2648.31     2685.62     53.36 o 
   4  14   0      363.05      298.63     78.42 o 
  -5  15   0      223.92      243.98    131.49 o 
  -3  15   0     1533.23     1505.55     68.09 o 
  -1  15   0     3249.47     3180.25     88.67 o 
   1  15   0     3854.61     4110.07    148.36 o 
   3  15   0     1802.20     1626.24    128.32 o 
   5  15   0      258.26      160.80     83.17 o 
  -4  16   0      939.74      846.79    160.80 o 
  -2  16   0     4412.91     4384.20     81.26 o 
   0  16   0     6028.67     5852.96    308.53 o 
   2  16   0     4609.32     4574.10    137.43 o 
   4  16   0      963.56     1002.83    115.65 o 
  -5  17   0      123.82      184.57    125.16 o 
  -3  17   0     2428.68     2359.02    189.71 o 
  -1  17   0    11168.28    11299.85    167.86 o 
   1  17   0     9027.79    10615.70    466.30 o 
   3  17   0     1689.44     1519.30    117.24 o 
   5  17   0       58.42        6.34     71.29 o 
  -4  18   0     1399.69     1204.83    178.23 o 
  -2  18   0     5536.20     5588.00    123.12 o 
   0  18   0     5459.37     5597.28    162.39 o 
   2  18   0     5827.10     5921.65     89.13 o 
   4  18   0     1446.87     1303.05    140.21 o 
  -5  19   0      241.38      131.49    117.24 o 
  -3  19   0     1661.81     1584.84     97.52 o 
  -1  19   0     6387.19     6260.06    214.67 o 
   1  19   0     7040.58     6895.80     89.92 o 
   3  19   0     1958.77     1748.23    129.91 o 
   5  19   0      267.34      201.20    106.15 o 
  -4  20   0      967.36      881.64    144.96 o 
  -2  20   0     4255.44     3884.12    237.24 o 
   0  20   0     5492.66     5181.69    122.02 o 
   2  20   0     4197.18     4085.64     76.89 o 
   4  20   0      957.57      854.71    126.74 o 
  -5  21   0      171.41      198.82    121.99 o 
  -3  21   0     1343.85     1348.16    134.66 o 
  -1  21   0     6197.29     6053.47    137.62 o 
   1  21   0     6593.44     6242.33     97.00 o 
   3  21   0     1475.90     1463.85    133.08 o 
   5  21   0      173.79      111.69     82.38 o 
  -4  22   0      608.67      762.03    140.21 o 
  -2  22   0     3221.32     2998.21    115.27 o 
   0  22   0     5355.59     5286.00     87.51 o 
   2  22   0     2985.84     2821.31     98.97 o 
   4  22   0      587.85      652.71    106.15 o 
  -5  23   0      164.43      176.64    159.22 o 
  -3  23   0     1198.10     1168.42     96.24 o 
  -1  23   0     4204.58     4315.19    165.55 o 
   1  23   0     4370.39     4170.69    128.86 o 
   3  23   0     1226.24     1087.59    112.48 o 
   5  23   0      154.26      155.26     86.34 o 
  -4  24   0      324.87      271.70    135.45 o 
  -2  24   0     1884.71     1936.61     99.09 o 
   0  24   0     3459.64     3540.44     75.07 o 
   2  24   0     1714.81     1579.07    108.92 o 
   4  24   0      321.53      354.87     90.30 o 
  -5  25   0      101.22       -6.34    107.73 o 
  -3  25   0      802.72      766.02     80.60 o 
  -1  25   0     1852.45     1914.66    144.96 o 
   1  25   0     1893.68     1816.48     49.94 o 
   3  25   0      788.39      775.90     75.68 o 
   5  25   0       94.11       77.63     81.59 o 
  -4  26   0      136.05       85.55    103.77 o 
  -2  26   0      745.18      764.79     73.54 o 
   0  26   0     1606.84     1552.21     55.35 o 
   2  26   0      715.97      770.93     72.52 o 
   4  26   0      140.69      117.24     94.26 o 
  -5  27   0       57.52      -12.67    105.35 o 
  -3  27   0      448.50      402.70     72.17 o 
  -1  27   0      458.25      441.16     56.56 o 
   1  27   0      492.97      525.96     63.10 o 
   3  27   0      455.45      478.98     68.12 o 
   5  27   0       55.98       43.57     84.76 o 
  -4  28   0       20.82       28.52    125.95 o 
  -2  28   0      150.49       50.28     55.85 o 
   0  28   0      524.56      579.80     40.51 o 
   2  28   0      167.15      183.40     58.24 o 
   4  28   0       23.54       65.75     72.88 o 
  -3  29   0      123.31      132.40     79.21 o 
  -1  29   0       37.64       33.80     53.40 o 
   1  29   0       32.99       35.27     27.35 o 
   3  29   0      125.55       59.74     53.04 o 
  -4  30   0        6.27      -45.15     91.89 o 
  -2  30   0        4.00       -1.65     52.02 o 
   0  30   0      221.83      301.13     52.78 o 
   2  30   0        7.87      -48.93     39.25 o 
   4  30   0        3.17       66.54     72.08 o 
  -3  31   0       15.65      -26.07     55.29 o 
  -1  31   0       23.54       29.75     46.21 o 
   1  31   0       29.30      111.73     44.71 o 
   3  31   0       21.87      -26.06     50.83 o 
  -4  32   0       77.33       38.81    105.35 o 
  -2  32   0        6.28       50.76     48.72 o 
   0  32   0      403.49      520.27     59.19 o 
   2  32   0       18.40      -31.91     48.81 o 
   4  32   0       72.57       87.13     95.85 o 
  -3  33   0       48.82       14.52     61.39 o 
  -1  33   0      100.36       59.32     48.01 o 
   1  33   0      131.47       90.55     43.58 o 
   3  33   0       53.48       67.50     62.56 o 
  -4  34   0       54.64       73.67    133.87 o 
  -2  34   0     1634.67     1444.84     98.46 o 
   0  34   0     7778.58     7751.28    472.11 o 
   2  34   0     1563.73     1408.48     98.62 o 
   4  34   0       80.80      141.00     86.34 o 
  -3  35   0      162.75     3883.98   2457.97 o 
  -1  35   0       64.13      125.95     80.80 o 
   1  35   0      118.31      127.41     51.66 o 
   3  35   0      161.91      193.45     77.08 o 
  -4  36   0      154.73      221.00    149.71 o 
  -2  36   0      377.02      412.89     79.62 o 
   0  36   0      451.95      564.80     66.21 o 
   2  36   0      389.39      374.94     73.62 o 
   4  36   0      157.94      137.83    104.56 o 
  -3  37   0      257.40      273.01     85.05 o 
  -1  37   0      406.79      351.71     98.22 o 
   1  37   0      407.93      436.10     70.26 o 
   3  37   0      251.18      171.02     59.41 o 
  -4  38   0      117.98      112.48    140.21 o 
  -2  38   0      440.12      508.55    105.35 o 
   0  38   0      697.32      763.60     80.04 o 
   2  38   0      448.62      535.73     80.56 o 
   4  38   0      119.37      126.74     89.51 o 
  -3  39   0      247.70      182.67     77.77 o 
  -1  39   0      717.05      853.91    125.95 o 
   1  39   0      677.11      685.96     81.08 o 
   3  39   0      235.37      246.35    110.90 o 
  -4  40   0      116.15       31.69    142.58 o 
  -2  40   0      476.36      469.73    107.73 o 
   0  40   0      797.15     1110.56    150.50 o 
   2  40   0      502.29      540.93     81.14 o 
   4  40   0      113.50      226.55    116.44 o 
  -3  41   0      232.64      238.43    101.39 o 
  -1  41   0      847.80     1099.47    157.63 o 
   1  41   0      805.37      843.24     93.83 o 
   3  41   0      219.02      395.27    120.40 o 
  -2  42   0      390.35      403.19    126.74 o 
   0  42   0      662.61      697.07    142.58 o 
   2  42   0      417.87      461.19     82.29 o 
  -3  43   0      169.78      143.38    120.40 o 
  -1  43   0      542.36      575.09    118.82 o 
   1  43   0      524.86      605.17     90.91 o 
   3  43   0      167.46      227.34     95.06 o 
  -2  44   0      181.23      201.20    107.73 o 
   0  44   0      205.99      246.35    101.39 o 
   2  44   0      206.67      198.53     66.67 o 
  -3  45   0       81.41       51.49    124.36 o 
  -1  45   0      247.56      259.82    128.32 o 
   1  45   0      241.52      251.42     67.45 o 
   3  45   0       82.24      169.52    108.52 o 
  -2  46   0       76.24      188.53    132.29 o 
   0  46   0       87.89      196.45    102.18 o 
   2  46   0       84.98       35.12     80.68 o 
  -3  47   0       32.69       -8.71    102.98 o 
  -1  47   0       95.07      247.14    107.73 o 
   1  47   0       89.29      -45.94     94.26 o 
   3  47   0       30.60       33.27    105.35 o 
  -2  48   0       15.09       -5.54     95.85 o 
   0  48   0       16.89       34.85     95.06 o 
   2  48   0       12.92      -56.64     78.69 o 
  -1  49   0       75.20      160.01    105.35 o 
   1  49   0       66.33      118.03    107.73 o 
  -2  50   0        9.52      -15.05    125.95 o 
   0  50   0        0.31        7.92    100.60 o 
   2  50   0        6.98      -15.72     85.29 o 
  -1  51   0      132.97      114.86    129.12 o 
   1  51   0      132.64      186.15    123.57 o 
   0  52   0        9.95      -15.84    135.45 o 
  -1  53   0        3.75      -40.40    102.18 o 
   1  53   0        5.03      119.61    152.88 o 
   0  54   0       30.06       58.62    146.54 o 
  -5   1   1      272.43      325.97    106.42 o 
  -3   1   1       71.56       30.82     30.55 o 
   1   1   1    27766.63    26792.64    190.43 o 
   3   1   1      638.51      617.44     81.99 o 
  -6   2   1        7.85      -80.88    128.06 o 
  -4   2   1      124.12      201.76    100.20 o 
  -2   2   1     1472.55     1500.29     87.13 o 
   0   2   1      259.04      220.87     11.76 o 
   2   2   1       31.65       43.43     23.68 o 
   4   2   1      168.92      138.02     47.39 o 
  -5   3   1      162.56      183.80     89.37 o 
  -3   3   1      620.87      645.48     60.66 o 
  -1   3   1     4142.43     4663.26    114.86 o 
   1   3   1     7993.01     8400.20    109.31 o 
   3   3   1      726.74      744.78     51.75 o 
  -6   4   1       15.14      -64.16    131.49 o 
  -4   4   1      461.77      488.32     94.91 o 
  -2   4   1     4176.18     4159.47    130.70 o 
   0   4   1      710.53      796.19     20.04 o 
   2   4   1      391.24      373.34     39.13 o 
   4   4   1      417.43      406.17    102.58 o 
  -5   5   1      351.69      388.92    109.44 o 
  -3   5   1     1428.51     1499.58     82.00 o 
  -1   5   1     5458.76     6022.57    285.17 o 
   1   5   1    11947.70    12167.58    257.35 o 
   3   5   1     1759.08     1739.74     89.51 o 
   5   5   1      166.95      251.90    107.73 o 
  -4   6   1      828.32      805.33    111.17 o 
  -2   6   1     5621.95     5582.92    152.88 o 
   0   6   1     3813.54     4075.90    113.42 o 
   2   6   1     1697.42     1565.16     57.65 o 
   4   6   1      605.86      645.21     67.21 o 
  -5   7   1      447.05      557.19     98.85 o 
  -3   7   1     2431.00     2457.68     95.50 o 
  -1   7   1     8290.72     8901.15    171.10 o 
   1   7   1    15206.95    15243.35    247.85 o 
   3   7   1     2753.28     2695.74     92.37 o 
   5   7   1      270.78      247.94    109.31 o 
  -4   8   1     1030.68     1142.71    107.48 o 
  -2   8   1     5780.30     5465.69    158.43 o 
   0   8   1     9355.88     9947.94    300.50 o 
   2   8   1     3496.72     3324.81     79.90 o 
   4   8   1      756.48      716.08     96.64 o 
  -5   9   1      487.53      475.28    168.72 o 
  -3   9   1     3342.41     3396.63    194.07 o 
  -1   9   1    12590.67    11478.73    201.20 o 
   1   9   1    15423.70    15026.05    254.52 o 
   3   9   1     3165.78     3128.37     97.51 o 
   5   9   1      312.12      365.17    116.44 o 
  -4  10   1     1105.83     1228.40    105.01 o 
  -2  10   1     5370.21     5426.87    163.97 o 
   0  10   1    11567.61    11874.44    335.22 o 
   2  10   1     4477.80     4478.20    229.72 o 
   4  10   1      775.20      748.56    111.69 o 
  -5  11   1      397.29      559.24    167.93 o 
  -3  11   1     3876.06     3974.69    238.03 o 
  -1  11   1    15462.75    15288.87    245.56 o 
   1  11   1    10619.93    10368.09    153.49 o 
   3  11   1     2769.76     2917.72    189.32 o 
   5  11   1      350.85      456.27    124.36 o 
  -4  12   1     1041.12     1124.56    103.33 o 
  -2  12   1     4204.76     4018.98    195.66 o 
   0  12   1     9926.66    10335.94     85.67 o 
   2  12   1     4039.35     4094.52     79.54 o 
   4  12   1      537.12      481.61    103.77 o 
  -5  13   1      347.63      247.94    117.24 o 
  -3  13   1     4088.26     4154.11    118.49 o 
  -1  13   1    14745.04    14972.02    246.35 o 
   1  13   1     5608.83     5436.55     68.61 o 
   3  13   1     1822.25     1820.62     77.61 o 
   5  13   1      275.84      365.96    114.07 o 
  -4  14   1      793.16      751.73    152.09 o 
  -2  14   1     1867.36     2038.35    102.58 o 
   0  14   1     6773.56     6832.53     90.32 o 
   2  14   1     3294.14     3262.47     64.10 o 
   4  14   1      289.31      362.79     88.72 o 
  -5  15   1      233.59      142.58    109.31 o 
  -3  15   1     2808.78     2707.40    128.32 o 
  -1  15   1     8906.62     8947.40     99.65 o 
   1  15   1     2216.24     2192.01     47.65 o 
   3  15   1      865.18      736.68     90.30 o 
   5  15   1      146.44      128.32     99.81 o 
  -4  16   1       62.94       90.30    114.07 o 
  -2  16   1     2318.25     2503.13    119.61 o 
   0  16   1     1924.43     1812.31     42.63 o 
   2  16   1     7930.85     7947.57    137.26 o 
   4  16   1     1235.66     1044.03    136.25 o 
  -5  17   1       74.78       60.20     96.64 o 
  -3  17   1      949.53      932.34     95.85 o 
  -1  17   1     3399.00     3393.74     83.17 o 
   1  17   1      649.14      604.49     30.93 o 
   3  17   1      285.46      311.31     72.08 o 
   5  17   1       58.60       40.40    101.39 o 
  -4  18   1     1142.60     1239.68    202.78 o 
  -2  18   1     6951.57     7122.04    111.59 o 
   0  18   1     2245.70     2404.56     50.19 o 
   2  18   1      858.03      911.10     43.17 o 
   4  18   1      310.74      196.45     84.76 o 
  -5  19   1        0.29       87.13    129.12 o 
  -3  19   1        3.12      -32.73     51.36 o 
  -1  19   1      208.61      228.10     30.50 o 
   1  19   1      317.35      339.36     26.88 o 
   3  19   1      268.55      331.90     80.00 o 
   5  19   1       22.63       97.43    102.18 o 
  -4  20   1       25.95      -53.07    137.04 o 
  -2  20   1      191.61      211.50     73.67 o 
   0  20   1       91.71       79.37     20.08 o 
   2  20   1      135.12      251.87     46.67 o 
   4  20   1       32.74       30.89     92.68 o 
  -5  21   1       10.72       30.10    122.78 o 
  -3  21   1      307.02      289.19     59.04 o 
  -1  21   1      747.20      734.94     39.64 o 
   1  21   1      225.72      237.64     25.98 o 
   3  21   1      188.82      219.42     90.30 o 
   5  21   1       18.17        6.34     85.55 o 
  -4  22   1       42.07      -19.01    105.35 o 
  -2  22   1       53.99       34.85     51.49 o 
   0  22   1      299.84      320.46     28.48 o 
   2  22   1      104.73       97.11     27.36 o 
   4  22   1        4.73      -57.03     61.79 o 
  -5  23   1       42.56       21.39     91.09 o 
  -3  23   1      624.24      530.58     71.33 o 
  -1  23   1     1889.23     1923.21    160.01 o 
   1  23   1      822.44      796.27     38.21 o 
   3  23   1      306.59      255.07     98.22 o 
   5  23   1       50.15       39.61     83.17 o 
  -4  24   1      123.06        9.51    104.56 o 
  -2  24   1      302.33      278.04     68.12 o 
   0  24   1     1145.28     1142.18     43.18 o 
   2  24   1      679.45      708.33     64.69 o 
   4  24   1       78.31       56.24     90.30 o 
  -5  25   1       94.53       42.77    121.20 o 
  -3  25   1      830.52      713.21     80.61 o 
   1  25   1     1708.42     1742.31     54.35 o 
   3  25   1      550.20      461.02    102.98 o 
   5  25   1       79.33      122.78    114.07 o 
  -4  26   1      199.27      282.77     72.80 o 
  -2  26   1      571.94      537.86     99.02 o 
   0  26   1     1798.95     1793.37     53.45 o 
   2  26   1     1359.02     1461.13     87.37 o 
   4  26   1      186.09      278.04     93.47 o 
  -5  27   1      127.87      926.79    157.63 o 
  -3  27   1      958.35      950.12     96.95 o 
  -1  27   1     2891.95     2615.61    148.92 o 
   1  27   1     2151.97     2214.39     75.89 o 
   3  27   1      688.67      638.46     98.22 o 
  -4  28   1      333.28      332.69    125.16 o 
  -2  28   1     1204.15      938.67    103.77 o 
   0  28   1     1893.86     1878.47     56.31 o 
   2  28   1     1341.64     1272.71     81.88 o 
   4  28   1      262.05      263.78    107.73 o 
  -5  29   1      150.82       86.34    128.32 o 
  -3  29   1      950.28     1016.12    125.16 o 
  -1  29   1     2657.91     2850.08    162.39 o 
   1  29   1     2172.77     2165.15     64.42 o 
   3  29   1      651.34      682.02    106.15 o 
  -4  30   1      333.93      415.76     74.28 o 
  -2  30   1     1436.68     1299.09    127.53 o 
   0  30   1     1562.56     1533.56     54.28 o 
   2  30   1      996.81      929.34     78.60 o 
   4  30   1      295.32      213.87     90.30 o 
  -3  31   1      806.45      785.79     96.30 o 
  -1  31   1     2350.67     2430.25    156.05 o 
   1  31   1     2178.55     2138.99     67.05 o 
   3  31   1      481.24      559.24    102.18 o 
  -4  32   1      283.94      261.84     70.99 o 
  -2  32   1     1333.33     1321.33     95.35 o 
   0  32   1     1303.54     1350.60     67.23 o 
   2  32   1      723.96      719.47     74.87 o 
  -3  33   1      450.43      441.41     75.14 o 
  -1  33   1     3891.87     4306.80    209.91 o 
   1  33   1     4867.68     4700.42    136.89 o 
   3  33   1      674.74      479.24     97.43 o 
  -4  34   1      180.24      152.88    133.08 o 
  -2  34   1      935.28     1126.54    111.29 o 
   0  34   1      948.45     1023.88     50.31 o 
   2  34   1      440.02      428.30     66.46 o 
   4  34   1      170.14      228.13     90.30 o 
  -3  35   1      223.15      257.50     71.70 o 
  -1  35   1     1085.12      979.86    121.20 o 
   1  35   1      860.32      850.25     74.83 o 
   3  35   1      177.91      159.22     94.26 o 
  -4  36   1      117.79       99.02    125.16 o 
  -2  36   1      501.97      551.41     81.17 o 
   0  36   1     1093.40     1110.56     53.34 o 
   2  36   1      407.47      484.97    103.77 o 
   4  36   1       44.18      -11.88     72.88 o 
  -3  37   1       62.98      101.50     71.36 o 
  -1  37   1      123.89       56.24     80.00 o 
   1  37   1      157.43      258.41     65.21 o 
   3  37   1       98.93       86.34     91.89 o 
  -4  38   1       34.61       60.20     90.30 o 
  -2  38   1      180.53      271.70     99.81 o 
   0  38   1      566.21      569.41     55.53 o 
   2  38   1      183.05      201.05     70.21 o 
   4  38   1       14.49       25.35     95.06 o 
  -3  39   1       20.76       56.55     63.57 o 
  -1  39   1       23.22      114.86     91.09 o 
   1  39   1       13.54       43.47     51.87 o 
   3  39   1       14.85       15.84     73.67 o 
  -4  40   1        5.76        1.58     83.97 o 
  -2  40   1       39.87       38.81     89.51 o 
   0  40   1      118.53      136.90     42.60 o 
   2  40   1       34.00       24.56     59.93 o 
  -3  41   1        3.22      -52.28     89.51 o 
  -1  41   1        6.06       30.43     66.36 o 
   1  41   1       19.22       21.97     51.31 o 
   3  41   1        8.31        6.34     76.04 o 
  -2  42   1        5.72      -42.77     84.76 o 
   0  42   1       11.13       22.97     91.09 o 
   2  42   1        9.13       -7.25     70.43 o 
  -3  43   1       25.86       58.62     97.43 o 
  -1  43   1       90.44       88.20     49.25 o 
   1  43   1      145.10      118.93     66.30 o 
   3  43   1       46.94       87.13     83.97 o 
  -2  44   1       70.03       94.26     99.81 o 
   0  44   1      122.60      173.48    123.57 o 
   2  44   1       43.64       37.66     72.07 o 
  -3  45   1       69.59       48.32     99.02 o 
  -1  45   1      158.01      186.36     57.12 o 
   1  45   1      143.84      281.21    129.12 o 
   3  45   1       80.61      154.47    110.11 o 
  -2  46   1      136.44      279.62    129.12 o 
   0  46   1      193.16      177.44    102.18 o 
   2  46   1       58.99      127.64     82.65 o 
  -3  47   1      121.70      132.29    129.91 o 
  -1  47   1      212.01      239.56     52.12 o 
   1  47   1      159.97      166.35    134.66 o 
  -2  48   1      142.13      142.58    129.91 o 
   0  48   1      192.62      264.57    117.24 o 
   2  48   1       60.20      238.40    268.93 o 
  -1  49   1      203.82      300.22    122.78 o 
   1  49   1      136.32      132.29    142.58 o 
  -2  50   1       40.20      157.63    111.69 o 
   0  50   1      148.98       86.34    130.70 o 
   2  50   1      422.11      462.84    140.60 o 
  -1  51   1      203.12      263.78    141.79 o 
   1  51   1       91.59       95.85    118.82 o 
   0  52   1      173.14      267.74    122.78 o 
  -1  53   1       54.23       55.45    103.77 o 
   1  53   1       91.29      153.67    124.36 o 
   0  54   1       96.21       83.17    112.48 o 
  -6   0   2      721.23     1146.21    182.98 o 
  -4   0   2     4114.95     4037.48    186.94 o 
   0   0   2    39139.49    35764.60    306.55 o 
   2   0   2     5903.64     6072.46    167.14 o 
   4   0   2      742.21      832.53    110.11 o 
  -5   1   2      197.85      257.14    101.82 o 
  -3   1   2     2614.68     2522.14    130.70 o 
  -1   1   2    20453.23    20065.67    998.48 o 
   1   1   2     8851.35     9362.82    352.65 o 
   3   1   2     1543.62     1601.29     83.73 o 
  -6   2   2       55.67      245.88    120.40 o 
  -4   2   2     1328.47     1279.57     83.57 o 
  -2   2   2     8492.46    10151.92    171.89 o 
   0   2   2    25663.81    25299.16   1420.29 o 
   2   2   2     8403.33     8386.42    179.42 o 
   4   2   2      744.86      811.79     76.38 o 
  -5   3   2      352.50      535.63    125.41 o 
  -3   3   2     2443.56     2240.14    125.16 o 
  -1   3   2    11242.89    11821.69   1088.39 o 
   1   3   2     6786.93     6956.33    178.15 o 
   3   3   2     1338.11     1353.97     76.69 o 
   5   3   2      185.67      202.78     98.22 o 
  -6   4   2       93.12      264.57    163.18 o 
  -4   4   2     1057.58     1095.43     70.30 o 
  -2   4   2     5388.25     5560.09    217.48 o 
   0   4   2    10676.45    11245.61    396.81 o 
   2   4   2     3917.07     3744.67    141.39 o 
   4   4   2      610.03      571.99     66.92 o 
  -5   5   2      345.06      423.47    107.34 o 
  -3   5   2     1775.52     1588.22    118.03 o 
  -1   5   2     3643.45     3777.24     66.09 o 
   1   5   2     4053.34     4012.97     53.87 o 
   3   5   2     1038.33     1004.24     68.12 o 
   5   5   2       94.70       23.76     93.47 o 
  -6   6   2       39.21      102.18    110.90 o 
  -4   6   2      451.37      448.76     64.23 o 
  -2   6   2     2942.54     3120.62     66.94 o 
   0   6   2     4673.93     4711.00     72.49 o 
   2   6   2     1486.56     1595.61     77.23 o 
   4   6   2      304.65      305.91     62.36 o 
  -5   7   2      147.93      285.74    110.46 o 
  -3   7   2      819.89      881.64     99.81 o 
  -1   7   2      884.14      872.39     26.11 o 
   1   7   2     1335.54     1267.26     35.51 o 
   3   7   2      556.54      584.93     52.21 o 
   5   7   2       33.89      144.17    106.15 o 
  -6   8   2       10.97       62.58    102.18 o 
  -4   8   2       86.04      124.58     63.21 o 
  -2   8   2     1207.36     1181.91     36.22 o 
   0   8   2     2046.66     2108.90     59.25 o 
   2   8   2      345.17      373.59     40.79 o 
   4   8   2       86.49      167.93     78.42 o 
  -5   9   2       37.32      -59.41    152.88 o 
  -3   9   2      228.39      230.51     76.84 o 
  -1   9   2      627.02      629.70     23.58 o 
   1   9   2      194.33      200.53     22.22 o 
   3   9   2      168.89      163.69     43.38 o 
   5   9   2        3.85      -39.61     92.68 o 
  -6  10   2        1.34      137.04    127.53 o 
  -4  10   2       13.18      -18.78     60.26 o 
  -2  10   2      209.62      224.80     19.95 o 
   0  10   2      541.19      461.21     30.39 o 
   2  10   2       83.64       79.54     23.72 o 
   4  10   2        1.20        3.17     83.17 o 
  -5  11   2        1.04       51.49    117.24 o 
  -3  11   2       82.86       94.26     72.88 o 
  -1  11   2      883.63      958.84     40.94 o 
   1  11   2      284.73      313.60     23.31 o 
   3  11   2       53.18       60.76     37.89 o 
   5  11   2        3.91      100.60    102.18 o 
  -4  12   2      164.02      174.09     74.86 o 
  -2  12   2      233.50      167.55     34.06 o 
   0  12   2      215.43      213.68     22.99 o 
   2  12   2      653.01      583.99     35.43 o 
   4  12   2      143.31      129.12     72.88 o 
  -5  13   2       57.74      164.76    121.99 o 
  -3  13   2      504.39      552.11     79.21 o 
  -1  13   2     2601.17     2683.28     45.14 o 
   1  13   2      810.66      762.52     32.79 o 
   3  13   2       92.33       44.08     38.06 o 
   5  13   2       23.86       79.21     84.76 o 
  -4  14   2      436.56      512.51     95.06 o 
  -2  14   2     2105.38     2061.91    118.03 o 
   0  14   2     2183.28     2162.27     48.70 o 
   2  14   2     1293.51     1297.14     47.28 o 
   4  14   2      295.67      332.69     99.81 o 
  -5  15   2      186.76      112.48    153.67 o 
  -3  15   2     1637.37     1664.26    126.74 o 
  -1  15   2     5822.91     6540.10    169.33 o 
   1  15   2     2026.18     1992.67     58.14 o 
   3  15   2      247.21      227.56     61.39 o 
   5  15   2        7.66      -11.09     85.55 o 
  -4  16   2      792.13      773.12    108.52 o 
  -2  16   2     4987.99     4599.89    174.27 o 
   0  16   2     5747.81     5690.55     95.62 o 
   2  16   2     1695.00     1635.69     53.67 o 
   4  16   2      317.68      278.04     83.97 o 
  -5  17   2      354.63      267.74    157.63 o 
  -3  17   2     2281.32     2109.44    140.21 o 
  -1  17   2     4706.16     5220.05     84.97 o 
   1  17   2     6561.89     6425.81    190.05 o 
   3  17   2     4364.44     4009.75    194.86 o 
   5  17   2      381.72      412.70    135.45 o 
  -4  18   2      898.73     1036.90    128.32 o 
  -2  18   2     6605.99     6529.52    217.04 o 
   0  18   2     8293.83     8225.82    179.70 o 
   2  18   2     1718.49     1703.45     55.58 o 
   4  18   2      285.98      287.54     89.51 o 
  -5  19   2      306.11      282.00    133.87 o 
  -3  19   2     2315.29     2430.25    151.30 o 
  -1  19   2     5067.68     5026.58    252.49 o 
   1  19   2     3264.69     3305.24     71.02 o 
   3  19   2      797.42      574.29     89.51 o 
   5  19   2       55.16       59.41    114.07 o 
  -4  20   2      752.93      803.22    121.99 o 
  -2  20   2     4701.75     5094.97    205.16 o 
   0  20   2     7668.83     7656.15    130.08 o 
   2  20   2     2327.81     2263.47     64.22 o 
   4  20   2      436.85      472.90    118.82 o 
  -5  21   2      310.34      241.60    121.99 o 
  -3  21   2     2146.40     2324.90    161.59 o 
  -1  21   2     3871.43     3679.12    111.16 o 
   1  21   2     2576.83     2577.05     75.00 o 
   3  21   2      891.87      899.07    117.24 o 
  -4  22   2      567.54      602.02    112.48 o 
  -2  22   2     2528.39     2411.24    139.41 o 
   0  22   2     5233.53     5112.36    114.44 o 
   2  22   2     2249.17     2256.68     64.53 o 
   4  22   2      394.63      378.64    102.18 o 
  -5  23   2      174.43      198.03    149.71 o 
  -3  23   2     1312.90     1338.70    119.61 o 
  -1  23   2     2533.79     2479.16     56.82 o 
   1  23   2     2018.62     1916.63     58.98 o 
   3  23   2      755.03      796.09    115.65 o 
  -4  24   2      401.24      435.93     83.52 o 
  -2  24   2     1293.59     1205.62    111.69 o 
   0  24   2     2951.72     2829.46     68.33 o 
   2  24   2     1540.60     1526.97     57.57 o 
  -5  25   2       96.39        3.96    100.60 o 
  -3  25   2      719.13      613.11     95.85 o 
  -1  25   2     1819.93     1787.16     61.74 o 
   1  25   2     1348.88     1304.41     59.24 o 
   3  25   2      485.80      518.05    110.11 o 
  -4  26   2      203.14      279.67     81.08 o 
  -2  26   2      605.04      599.64     92.68 o 
   0  26   2     1301.37     1215.81     51.41 o 
   2  26   2      755.13      761.30     67.45 o 
   4  26   2       98.34       89.51    100.60 o 
  -5  27   2       40.46      724.80    159.22 o 
  -3  27   2      346.44      282.79     84.76 o 
  -1  27   2     1302.91     1256.40     64.50 o 
   1  27   2      615.81      623.24     41.41 o 
   3  27   2      143.30      167.14     94.26 o 
  -4  28   2       79.45       47.36     61.98 o 
   0  28   2      293.95      242.94     34.56 o 
   2  28   2      301.49      320.23     61.54 o 
   4  28   2       40.79        7.13     74.46 o 
  -5  29   2        7.44      148.92    144.17 o 
  -3  29   2       60.65       95.85     75.25 o 
  -1  29   2      453.76      420.32     44.67 o 
   1  29   2      178.60      166.87     33.24 o 
   3  29   2       25.90       13.47     92.68 o 
  -4  30   2       13.22       15.67     71.37 o 
  -2  30   2       25.41       53.86     91.89 o 
   0  30   2       37.97       23.14     28.11 o 
   2  30   2       49.94      122.94     61.39 o 
   4  30   2       23.15      -41.19     86.34 o 
  -5  31   2        8.89       30.89     98.22 o 
  -3  31   2        6.17       28.52     95.85 o 
  -1  31   2       14.54       42.82     38.31 o 
   1  31   2       17.28       33.71     28.13 o 
   3  31   2        3.45        9.51     90.30 o 
  -4  32   2        0.75      -26.34     60.50 o 
  -2  32   2      303.77      196.45     84.76 o 
   0  32   2     1436.84     1410.82     61.06 o 
   2  32   2      243.54      179.75     56.63 o 
   4  32   2       17.72       47.53     96.64 o 
  -3  33   2       76.51      -29.31     78.42 o 
  -1  33   2      141.49      169.35     46.65 o 
   1  33   2       78.23       62.29     29.09 o 
   3  33   2       51.27       28.52     87.13 o 
  -4  34   2      371.92      519.82     96.03 o 
  -2  34   2      133.47      153.67    102.98 o 
   0  34   2     2286.25     2272.16    104.48 o 
   2  34   2      768.95      658.87     73.46 o 
   4  34   2       17.80       39.61     82.38 o 
  -3  35   2      136.43      227.34    115.65 o 
  -1  35   2      768.70      792.45     62.11 o 
   1  35   2      454.73      477.23     71.09 o 
   3  35   2      110.50       62.58     94.26 o 
  -4  36   2       89.24       88.60     75.56 o 
  -2  36   2      557.77      758.07    118.82 o 
   0  36   2     1208.69     1228.23     75.45 o 
   2  36   2      518.48      480.86     72.97 o 
  -3  37   2      223.64      292.28    106.54 o 
  -1  37   2      672.12      719.56     61.49 o 
   1  37   2      495.91      486.69     73.26 o 
   3  37   2      144.82       40.40     95.85 o 
  -4  38   2      150.07      158.28     78.54 o 
  -2  38   2      547.00      494.29    111.69 o 
   0  38   2      776.58      807.61     71.19 o 
   2  38   2      451.03      298.40    104.96 o 
  -3  39   2      259.49      291.21     78.01 o 
  -1  39   2      622.89      582.17     59.77 o 
   1  39   2      645.55      700.37     70.75 o 
   3  39   2      174.34       68.12     99.02 o 
  -4  40   2      119.66      145.92     83.17 o 
  -2  40   2      476.12      483.46     66.77 o 
   0  40   2      527.05      561.77     65.96 o 
   2  40   2      309.22      340.62    102.98 o 
  -3  41   2      205.90      320.22     81.08 o 
  -1  41   2      482.93      528.68     60.62 o 
   1  41   2      553.04      616.81     83.57 o 
   3  41   2      147.33      199.62    105.35 o 
  -2  42   2      355.56      443.84     70.39 o 
   2  42   2      186.27      262.99     99.02 o 
  -3  43   2      138.08       99.02    129.91 o 
  -1  43   2      384.34      452.66     58.89 o 
   1  43   2      394.19      389.80     69.21 o 
   3  43   2       97.11       22.97     95.85 o 
  -2  44   2      264.30      275.62     60.73 o 
   0  44   2      275.06      266.16    114.86 o 
   2  44   2       97.26      110.11     76.84 o 
  -3  45   2       84.83      185.36    139.41 o 
  -1  45   2      221.50      273.81     56.51 o 
   1  45   2      239.39      270.12    133.87 o 
  -2  46   2      117.03      192.11     63.26 o 
   0  46   2      126.40      169.52    141.79 o 
   2  46   2       39.96        5.54     75.25 o 
  -3  47   2       28.91       61.79    141.00 o 
  -1  47   2       64.92      122.54     53.64 o 
   1  47   2      112.91      197.24    102.98 o 
  -2  48   2       23.87       27.34     56.90 o 
   0  48   2       42.90       -0.79    102.98 o 
   2  48   2       22.06      167.14    102.18 o 
  -1  49   2       17.87       43.57    126.74 o 
   1  49   2       30.82       21.39     97.43 o 
  -2  50   2        1.74       73.71     56.03 o 
   0  50   2        2.80      -22.18    133.87 o 
  -1  51   2      183.56      287.54    126.74 o 
   1  51   2       40.67      110.90    138.62 o 
   0  52   2        9.24       24.56    106.94 o 
  -1  53   2       13.22       -3.96    116.44 o 
  -5   1   3      338.47      479.24    137.04 o 
  -3   1   3      529.84      436.46     29.47 o 
  -1   1   3     4267.22     4165.27     69.45 o 
   1   1   3     2913.91     3395.92    102.89 o 
   3   1   3       95.89       51.23     49.51 o 
  -6   2   3       17.90      310.14    113.43 o 
  -4   2   3       28.20       -3.17     58.81 o 
  -2   2   3      348.40      381.81     28.55 o 
   0   2   3     2606.84     2388.04     57.68 o 
   2   2   3      678.78      673.71     57.13 o 
   4   2   3       54.77       80.12     61.89 o 
  -5   3   3      132.51      358.04    152.09 o 
  -3   3   3     1042.34     1060.44     40.04 o 
  -1   3   3     2520.78     2507.53    101.79 o 
   1   3   3     1298.05     1371.82     41.72 o 
   3   3   3      337.62      338.66     60.86 o 
   5   3   3       12.46      -11.09    106.15 o 
  -6   4   3       39.72       41.98    166.35 o 
  -4   4   3      209.31      106.15     87.93 o 
  -2   4   3     1338.36     1482.88     52.25 o 
   0   4   3     6717.47     6772.24    205.83 o 
   2   4   3     1724.48     1727.67     77.24 o 
   4   4   3      182.71      198.36     54.59 o 
  -5   5   3      227.51      318.44    156.05 o 
  -3   5   3     2152.13     2249.67     95.36 o 
  -1   5   3     6687.28     7234.73    176.57 o 
   1   5   3     2963.26     2953.29     65.40 o 
   3   5   3      758.26      801.87     78.82 o 
   5   5   3       51.28      110.90    107.73 o 
  -6   6   3       99.82      223.38    133.08 o 
  -4   6   3      671.58      656.67    114.07 o 
  -2   6   3     2824.09     2780.91     74.05 o 
   0   6   3     7818.81     7692.48    451.05 o 
   2   6   3     2361.98     2248.25     90.70 o 
   4   6   3      333.03      327.45     69.72 o 
  -5   7   3      365.37      389.73    154.47 o 
  -3   7   3     3016.44     2920.38     74.27 o 
  -1   7   3     7824.99     7404.53    185.84 o 
   1   7   3     3751.80     3783.64    172.23 o 
   3   7   3     1030.59     1056.68     74.55 o 
   5   7   3       94.02       72.88     88.72 o 
  -6   8   3      118.50      101.39    120.40 o 
  -4   8   3     1053.40     1183.44    133.08 o 
  -2   8   3     4024.30     4056.97     94.01 o 
   0   8   3     7000.35     6806.68    128.10 o 
   2   8   3     2644.94     2665.08     88.52 o 
   4   8   3      428.06      335.98     61.98 o 
  -3   9   3     3085.31     2975.23    169.52 o 
  -1   9   3     7255.90     7240.95    170.44 o 
   1   9   3     4201.32     4240.96    183.93 o 
   3   9   3     1207.94     1297.37     81.88 o 
   5   9   3      135.07      138.62     87.93 o 
  -6  10   3      119.74      207.54    119.61 o 
  -4  10   3     1168.73     1044.03    129.91 o 
  -2  10   3     4313.22     4651.71    135.71 o 
   0  10   3     6083.99     6204.87    108.45 o 
   2  10   3     2702.24     2832.78     93.83 o 
   4  10   3      438.13      507.75    113.27 o 
  -3  11   3     2460.78     2278.95    144.17 o 
  -1  11   3     6531.37     6651.38     87.15 o 
   1  11   3     4400.66     4223.94     72.55 o 
   3  11   3     1067.71     1106.38     74.83 o 
  -4  12   3     1035.84     1082.05    132.29 o 
  -2  12   3     3762.29     3680.83     92.21 o 
   0  12   3     5076.75     5154.86     81.05 o 
   2  12   3     2466.80     2538.41     89.99 o 
   4  12   3      457.78      573.50    111.69 o 
  -3  13   3     1544.84     1500.29    122.78 o 
  -1  13   3     4900.51     5091.54    137.17 o 
   1  13   3     3913.29     3808.46    117.42 o 
   3  13   3      631.86      575.38     72.88 o 
  -4  14   3      629.81      656.67    103.77 o 
  -2  14   3     2501.92     2456.75     61.27 o 
   0  14   3     3440.64     3490.47     69.19 o 
   2  14   3     2001.45     2098.22     82.77 o 
   4  14   3      469.88      365.96    114.07 o 
  -3  15   3      803.58      712.12     95.85 o 
  -1  15   3     2748.70     2702.46    108.17 o 
   1  15   3     2836.51     2759.81    147.30 o 
   3  15   3      353.40      343.78     58.76 o 
  -4  16   3     1591.75     1730.80    158.43 o 
  -2  16   3     8857.98     8319.22    214.59 o 
   0  16   3     2322.23     2375.70     60.68 o 
   2  16   3      933.88     1016.65     76.84 o 
   4  16   3      409.21      424.58    100.60 o 
  -3  17   3      236.23      213.87     76.84 o 
  -1  17   3      683.42      668.88     34.02 o 
   1  17   3     1349.21     1405.98     51.63 o 
   3  17   3      212.30      208.70     51.21 o 
  -4  18   3      161.97      151.30     73.67 o 
  -2  18   3     2279.84     2256.68     77.75 o 
   0  18   3      564.12      589.52     37.91 o 
   2  18   3      473.52      466.49     51.91 o 
   4  18   3      213.68       97.43     76.84 o 
  -3  19   3      183.50      149.71     68.12 o 
  -1  19   3      261.78      272.10     27.78 o 
   1  19   3      268.17      252.33     31.92 o 
   3  19   3      131.56       75.25     88.72 o 
  -4  20   3       39.25        7.13     69.71 o 
  -2  20   3      231.45      191.52     38.15 o 
   0  20   3        4.71       -4.46     27.69 o 
   2  20   3       39.43       17.73     35.17 o 
   4  20   3        8.16      -39.61     86.34 o 
  -5  21   3        0.46       31.69    100.60 o 
  -3  21   3      103.13       49.90     89.51 o 
  -1  21   3      270.43      266.93     31.96 o 
   1  21   3       26.77       34.11     25.27 o 
   3  21   3       30.65       -7.13     61.79 o 
  -4  22   3       60.40       13.47     99.81 o 
  -2  22   3      121.07       96.27     35.68 o 
   0  22   3      182.54      170.64     28.40 o 
   2  22   3      140.75       73.85     36.87 o 
   4  22   3       35.54       -0.79     68.92 o 
  -5  23   3       33.01      -35.65    119.61 o 
  -3  23   3      182.59      254.27     89.51 o 
  -1  23   3      438.97      409.47     32.06 o 
   1  23   3      391.34      329.14     33.59 o 
   3  23   3      133.85      130.70     70.50 o 
  -4  24   3      190.67      252.69    112.48 o 
  -2  24   3      651.75      671.63     55.93 o 
   0  24   3      565.85      609.74     42.02 o 
   2  24   3      303.95      302.76     52.28 o 
   4  24   3       70.71      107.73     83.97 o 
  -5  25   3       92.21       76.84    103.77 o 
  -3  25   3      424.11      435.67     93.47 o 
  -1  25   3      941.83      922.80     46.79 o 
   1  25   3     1000.95     1055.24     52.12 o 
  -4  26   3      331.11      351.71     97.43 o 
  -2  26   3     1267.13     1233.68     69.60 o 
   0  26   3     1018.61     1062.57     52.46 o 
   2  26   3      453.47      240.15    202.78 o 
   4  26   3      125.77      135.45     99.81 o 
  -5  27   3      133.79     1190.57    188.53 o 
  -3  27   3      615.84      640.83    107.73 o 
  -1  27   3     1400.79     1352.29     94.66 o 
   1  27   3     1523.78     1538.89     59.91 o 
   3  27   3      381.76      360.42     92.68 o 
  -4  28   3      313.87      297.05     99.02 o 
  -2  28   3     1440.50     1471.31     97.20 o 
   0  28   3     1620.36     1666.07     64.04 o 
   2  28   3      581.96      615.48    105.35 o 
   4  28   3      139.86      124.36    106.15 o 
  -5  29   3      136.25      224.17    144.17 o 
  -3  29   3      683.09      692.32    113.27 o 
  -1  29   3     1738.06     1760.85     87.97 o 
   1  29   3     1809.27     1889.86     68.84 o 
   3  29   3      427.06      465.77    102.18 o 
  -4  30   3      248.81      372.30    125.95 o 
  -2  30   3     1374.90     1286.26     73.67 o 
   0  30   3     2023.88     2102.19     72.84 o 
   2  30   3      745.34      727.17    101.39 o 
   4  30   3      149.16       84.76     94.26 o 
  -5  31   3      122.43      245.56    148.92 o 
  -3  31   3      685.18      787.38    124.36 o 
  -1  31   3     1419.96     1414.06     86.70 o 
   1  31   3     1381.04     1409.86     64.13 o 
   3  31   3      408.57      418.24    101.39 o 
  -4  32   3      151.87      193.28    123.57 o 
  -2  32   3      926.46      946.90     73.93 o 
   0  32   3     1675.35     1666.97     67.71 o 
   2  32   3      672.84      503.00    106.15 o 
  -3  33   3      688.80      887.05     79.20 o 
  -1  33   3       96.34      106.11     49.94 o 
   1  33   3       19.63       32.86     30.40 o 
   3  33   3       53.22      129.91     91.09 o 
  -4  34   3      113.10      124.36     92.68 o 
  -2  34   3      496.17      516.43     64.24 o 
   0  34   3     1167.01     1251.74     64.07 o 
   2  34   3      526.87      549.74    101.39 o 
  -3  35   3      206.32      244.13     64.83 o 
  -1  35   3     1917.05     1798.74     91.93 o 
   1  35   3     1539.87     1851.61    105.45 o 
   3  35   3      250.73      262.99     99.81 o 
  -4  36   3      124.55       60.20    120.40 o 
  -2  36   3      157.84      178.87     53.96 o 
   0  36   3      200.10      221.23     55.00 o 
   2  36   3      154.29      225.76    106.15 o 
  -3  37   3      128.99      176.64     65.74 o 
  -1  37   3      473.43      397.98     64.29 o 
   1  37   3      251.64      354.20     73.49 o 
   3  37   3       55.24      105.35    103.77 o 
  -4  38   3       64.92      118.92     79.74 o 
  -2  38   3       34.89       89.06     53.33 o 
   0  38   3       35.29       10.23     48.61 o 
   2  38   3       56.52       56.24     73.67 o 
  -3  39   3       14.85       58.15     52.94 o 
  -1  39   3       57.78       55.76     45.20 o 
   1  39   3       68.69       86.44     57.60 o 
   3  39   3       19.86       20.60     99.02 o 
  -4  40   3        7.46        2.17     63.88 o 
  -2  40   3        3.10        4.73     46.59 o 
   0  40   3        5.82      -20.60     58.62 o 
   2  40   3        2.55       10.30     87.13 o 
  -3  41   3        2.53       11.23     52.34 o 
  -1  41   3       16.64       74.56     60.31 o 
   1  41   3       52.22       56.42     55.05 o 
  -2  42   3       19.60       32.69     50.05 o 
   0  42   3       12.81       31.11     54.18 o 
   2  42   3        4.05       24.56     90.30 o 
  -3  43   3       30.04      148.83     61.15 o 
  -1  43   3       37.84       77.80     93.08 o 
   1  43   3       39.77       99.81     89.51 o 
  -2  44   3       28.77       56.43     51.67 o 
   0  44   3       45.52      159.22    106.15 o 
   2  44   3       35.19       48.32     78.42 o 
  -3  45   3       59.59       24.49     54.06 o 
  -1  45   3      149.15      167.12     64.33 o 
   1  45   3       67.20        7.13    119.61 o 
  -2  46   3       38.68       70.73     55.77 o 
   0  46   3      104.68      202.78    141.79 o 
   2  46   3       89.56      172.68    103.77 o 
  -1  47   3      196.10      253.72     60.47 o 
   1  47   3       71.63      282.00    133.87 o 
  -2  48   3       38.88       44.41     59.06 o 
   0  48   3      144.94      333.49    155.26 o 
  -1  49   3      188.37      148.84     59.33 o 
   1  49   3       80.31      110.11    104.56 o 
  -2  50   3      438.90      602.90     81.55 o 
   0  50   3      155.55      220.21    133.08 o 
  -1  51   3       89.97      301.01    158.43 o 
  -6   0   4      157.29      525.18    192.49 o 
  -4   0   4      962.56      958.48    135.45 o 
  -2   0   4     4911.73     5316.77    136.25 o 
   0   0   4     6687.64     6173.06    152.09 o 
   2   0   4     1047.55      923.62     99.02 o 
   4   0   4      283.60      260.61     91.89 o 
  -5   1   4      572.70      489.13     86.50 o 
  -3   1   4     2406.26     2274.86     68.60 o 
  -1   1   4     5944.62     5430.39    261.01 o 
   1   1   4     5159.07     5133.02    156.65 o 
   3   1   4     1171.84     1234.21     83.88 o 
  -6   2   4      207.51      293.67    112.88 o 
  -4   2   4     1223.37     1393.92    104.73 o 
  -2   2   4     3041.62     3080.22     95.85 o 
   0   2   4     5690.12     5356.65    254.67 o 
   2   2   4     2097.37     2035.17     86.26 o 
   4   2   4      214.08      267.86     75.56 o 
  -5   3   4      331.22      328.02     76.24 o 
  -3   3   4     2049.01     1987.44     60.06 o 
  -1   3   4     4738.26     4571.64    165.16 o 
   1   3   4     3462.21     3603.46     73.72 o 
   3   3   4      851.38      905.14     74.27 o 
  -6   4   4       69.35      111.69    157.63 o 
  -4   4   4      629.16      688.97     58.12 o 
  -2   4   4     2828.19     2806.49     94.10 o 
   0   4   4     4617.35     4342.73    212.40 o 
   2   4   4     1444.79     1448.77     81.59 o 
   4   4   4      147.07      224.72     67.71 o 
  -5   5   4      196.95      212.74     76.38 o 
  -3   5   4     1358.71     1341.38     50.29 o 
  -1   5   4     2772.20     2607.30     58.13 o 
   1   5   4     1610.80     1514.33     51.88 o 
   3   5   4      449.98      464.56     65.25 o 
  -6   6   4       51.22       42.77    147.34 o 
  -4   6   4      383.42      403.66     84.50 o 
  -2   6   4     1482.55     1485.25     48.90 o 
   0   6   4     1804.34     1884.99     55.46 o 
   2   6   4      724.46      723.00     61.26 o 
   4   6   4       85.08      118.05     60.14 o 
  -5   7   4       84.47      149.39     75.59 o 
  -3   7   4      592.02      625.55     37.96 o 
  -1   7   4     1291.76     1252.84     43.82 o 
   1   7   4      612.82      590.19     36.72 o 
   3   7   4      183.74      215.47     56.57 o 
  -4   8   4      127.54      129.92     41.38 o 
  -2   8   4      376.50      342.83     28.28 o 
   0   8   4      358.36      367.54     30.00 o 
   2   8   4      263.21      272.21     48.69 o 
   4   8   4       21.57       22.56     57.67 o 
  -5   9   4        7.19      126.74    109.31 o 
  -3   9   4      124.74      176.41     49.53 o 
  -1   9   4      282.51      271.61     26.25 o 
   1   9   4      162.57      162.97     28.27 o 
   3   9   4       27.16      -14.47     45.63 o 
  -4  10   4        6.89       -2.21     36.58 o 
  -2  10   4      140.06      140.95     23.99 o 
   0  10   4       99.38       65.53     24.95 o 
   2  10   4      131.97      128.38     49.51 o 
   4  10   4        2.03        9.51     95.06 o 
  -5  11   4       19.34       35.42     56.52 o 
  -3  11   4       92.10       61.04     37.20 o 
  -1  11   4       32.05       23.71     25.44 o 
   1  11   4      141.24      119.32     31.20 o 
   3  11   4       12.23      -12.23     39.71 o 
  -4  12   4       87.27       53.81     40.41 o 
  -2  12   4      631.86      611.71     47.01 o 
   0  12   4      549.13      536.69     46.58 o 
   2  12   4      160.96      168.78     43.78 o 
   4  12   4       22.76       30.89     97.43 o 
  -5  13   4       66.23       62.26     50.42 o 
  -3  13   4      189.85      188.90     45.25 o 
  -1  13   4      252.77      214.60     29.94 o 
   1  13   4      598.75      549.42     39.93 o 
   3  13   4      201.30      251.55     60.98 o 
  -4  14   4      225.36      278.05     55.29 o 
  -2  14   4      981.63      981.70     41.64 o 
   0  14   4     1173.25     1226.62     49.81 o 
   2  14   4      299.57      320.89     48.53 o 
   4  14   4       40.18       38.02     80.00 o 
  -5  15   4      107.02      126.88     66.04 o 
  -3  15   4      375.41      366.45     54.59 o 
  -1  15   4      505.91      513.73     37.61 o 
   1  15   4     1484.62     1495.67     65.88 o 
   3  15   4      961.01      995.79     77.45 o 
  -4  16   4      279.57      255.46     49.22 o 
  -2  16   4     1193.20     1183.38     69.76 o 
   0  16   4     1724.63     1701.07     66.01 o 
   2  16   4      585.81      555.85     55.74 o 
   4  16   4       73.87       28.52    106.15 o 
  -5  17   4      436.80      448.80     77.11 o 
  -3  17   4     5628.18     6057.61    141.02 o 
  -1  17   4     9673.32    10187.17    150.02 o 
   1  17   4     1855.96     1774.47     98.00 o 
   3  17   4      245.09      227.69     56.73 o 
  -4  18   4      369.02      447.15     59.04 o 
  -2  18   4     1051.98     1066.21     68.44 o 
   0  18   4     1790.09     1732.81     59.03 o 
   2  18   4      942.30     1032.66     74.97 o 
  -5  19   4      180.32      178.95     67.13 o 
  -3  19   4      996.64     1010.83     77.21 o 
  -1  19   4     2152.24     2078.36     61.98 o 
   1  19   4     2395.10     2291.57    139.48 o 
   3  19   4     1016.96      938.67    122.78 o 
  -4  20   4      651.16      678.75     67.38 o 
  -2  20   4     1665.75     1590.25     86.95 o 
   0  20   4     1699.13     1703.42     59.93 o 
   2  20   4      909.20      959.35     69.66 o 
  -5  21   4      141.59      221.60     70.10 o 
  -3  21   4      773.69      935.74     69.65 o 
  -1  21   4     2611.81     2587.01     70.50 o 
   1  21   4     1918.71     1955.59     68.97 o 
   3  21   4      474.27      544.19    118.82 o 
  -4  22   4      666.56      694.42     68.29 o 
  -2  22   4     1775.71     1637.23     88.53 o 
   0  22   4     1491.02     1480.12     59.03 o 
   2  22   4      798.32      861.90     68.69 o 
   4  22   4      133.03      101.39     88.72 o 
  -5  23   4      136.66      219.11     71.14 o 
  -3  23   4      759.32      817.43     69.22 o 
  -1  23   4     2317.71     2341.38     70.04 o 
   1  23   4     1307.32     1360.16     62.36 o 
   3  23   4      254.07      261.40    108.52 o 
  -4  24   4      417.85      427.70     60.70 o 
  -2  24   4     1273.48     1206.19    117.24 o 
   0  24   4     1158.90     1103.62    108.62 o 
   2  24   4      609.06      611.95     61.46 o 
   4  24   4      107.47       64.95     85.55 o 
  -5  25   4       80.66      161.67     69.39 o 
  -3  25   4      473.93      481.15     61.31 o 
  -1  25   4     1300.03     1295.53     74.72 o 
   1  25   4      728.57      740.20     52.58 o 
   3  25   4      125.90       28.52     85.55 o 
  -4  26   4      203.18      223.15     56.89 o 
  -2  26   4      579.12      628.35     71.53 o 
   0  26   4      595.87      594.76     45.91 o 
   2  26   4      343.97      369.21     48.77 o 
  -5  27   4       25.88       56.47     55.33 o 
  -3  27   4      138.39      177.37     50.73 o 
  -1  27   4      398.87      436.04     65.04 o 
   1  27   4      345.39      321.98     40.71 o 
   3  27   4       66.46       55.45     84.76 o 
  -4  28   4       50.37       48.00     64.19 o 
  -2  28   4      167.30      170.48     66.30 o 
   0  28   4      160.99      201.42     41.42 o 
   2  28   4       92.41       80.00     91.89 o 
  -5  29   4        9.51       48.27     54.86 o 
  -3  29   4       35.66       67.39     53.91 o 
  -1  29   4       53.56       26.31     53.25 o 
   1  29   4       71.38       43.58     31.94 o 
   3  29   4       15.27      -17.43     63.37 o 
  -4  30   4        0.93       35.76     46.88 o 
  -2  30   4       40.08       76.93     63.60 o 
   0  30   4       53.85       43.52     35.41 o 
   2  30   4       16.06      -78.42     64.16 o 
  -3  31   4       10.33       27.07     49.86 o 
  -1  31   4       66.11       13.78     44.34 o 
   1  31   4       23.02       86.82     32.50 o 
   3  31   4        3.24       76.84     76.84 o 
  -4  32   4       60.15       95.44     52.98 o 
  -2  32   4       76.76       32.95     49.23 o 
   0  32   4      497.40      514.65     52.55 o 
   2  32   4      265.55      333.49    101.39 o 
  -3  33   4       46.93       97.90     53.89 o 
  -1  33   4      322.20      266.72     53.19 o 
   1  33   4      210.32      201.96     41.93 o 
   3  33   4       27.35       13.47     79.21 o 
  -4  34   4      161.40      186.39     60.58 o 
  -2  34   4      146.80      138.47     53.37 o 
   0  34   4      529.47      464.83     64.56 o 
   2  34   4       86.96       24.56     69.71 o 
  -3  35   4      136.99      157.20     55.94 o 
  -1  35   4      499.05      443.36     61.99 o 
   1  35   4      466.96      393.02     48.84 o 
   3  35   4       79.45       60.20     90.30 o 
  -4  36   4      139.30      148.54     66.84 o 
  -2  36   4      170.63      161.24     63.26 o 
   0  36   4      281.96      377.67     69.11 o 
   2  36   4      207.19      209.91    102.98 o 
  -3  37   4      178.48      142.49     60.84 o 
  -1  37   4      478.15      517.26     95.06 o 
   1  37   4      375.88      316.27    128.72 o 
  -4  38   4       82.84      148.71     64.59 o 
  -2  38   4      361.29      303.40     64.80 o 
   0  38   4      529.52      562.92     76.45 o 
   2  38   4      195.42      251.90     94.26 o 
  -3  39   4      213.62      272.85     61.76 o 
  -1  39   4      309.69      386.20     74.23 o 
   1  39   4      226.39      233.68     83.17 o 
  -2  40   4      342.47      370.56    123.57 o 
   0  40   4      462.10      600.69     81.31 o 
   2  40   4      149.32      194.86    113.27 o 
  -3  41   4      178.22      206.07     72.37 o 
  -1  41   4      205.55      268.86     59.62 o 
  -2  42   4      249.64      259.55     69.71 o 
   0  42   4      346.15      461.83     86.74 o 
   2  42   4      101.37       95.06     83.97 o 
  -3  43   4      105.88      176.89     71.61 o 
  -1  43   4      115.27      163.61     96.24 o 
  -2  44   4      132.93      142.34     62.84 o 
   0  44   4      231.86      144.17    143.38 o 
  -3  45   4       51.18       61.56     60.30 o 
  -1  45   4       67.99      131.09     58.17 o 
  -2  46   4       48.72       41.05     89.91 o 
   0  46   4       95.63       30.10    139.41 o 
  -1  47   4       59.98       77.22     71.82 o 
  -2  48   4       12.60        8.98     66.14 o 
   0  48   4       24.71       -7.13    140.21 o 
  -1  49   4      105.14      148.02     75.21 o 
  -5   1   5      164.99      264.76     70.77 o 
  -3   1   5       39.28        0.27     33.24 o 
  -1   1   5     2215.02     1979.62     66.54 o 
   1   1   5     1324.05     1422.70     79.61 o 
   3   1   5      112.96      153.35     54.03 o 
  -4   2   5      234.73      219.18     67.29 o 
  -2   2   5      337.57      327.66     32.92 o 
   0   2   5      380.79      336.23     36.07 o 
   2   2   5      129.43      130.69     49.60 o 
   4   2   5       12.53       -3.52     63.12 o 
  -5   3   5       93.68       80.60     67.89 o 
  -3   3   5      224.20      205.89     34.86 o 
  -1   3   5      493.53      471.46     32.85 o 
   1   3   5      154.95      124.49     42.80 o 
   3   3   5       54.41      123.07     64.94 o 
  -4   4   5      495.70      592.72     65.12 o 
  -2   4   5     1406.35     1420.37     53.72 o 
   0   4   5     1292.08     1241.53     52.93 o 
   2   4   5      463.71      447.09     55.71 o 
   4   4   5       57.72       50.70     64.40 o 
  -5   5   5      162.49      185.50     75.52 o 
  -3   5   5      544.77      530.27     37.81 o 
  -1   5   5      666.39      613.42     38.56 o 
   1   5   5      690.49      667.04     61.18 o 
   3   5   5      189.10      166.45     64.12 o 
  -4   6   5      574.73      663.00    125.95 o 
  -2   6   5     2430.49     2384.50    112.82 o 
   0   6   5     2147.81     2180.43    136.55 o 
   2   6   5      811.21      875.37     72.79 o 
   4   6   5      122.12      175.85    106.15 o 
  -5   7   5      226.65      155.26     95.85 o 
  -3   7   5      897.65      889.80     65.06 o 
  -1   7   5     1727.62     1622.65     54.90 o 
   1   7   5     1450.90     1430.09     74.40 o 
   3   7   5      308.71      247.46     65.75 o 
  -4   8   5      724.66      627.17     65.29 o 
  -2   8   5     2896.65     3066.77    171.13 o 
   0   8   5     2817.77     2676.04    184.23 o 
   2   8   5     1097.50     1103.77     79.95 o 
   4   8   5      181.54      182.89     78.92 o 
  -5   9   5      245.42      279.62    104.56 o 
  -3   9   5     1183.97     1231.59     75.73 o 
  -1   9   5     2495.33     2552.92     70.61 o 
   1   9   5     1616.45     1695.20     80.86 o 
   3   9   5      272.61      314.36     91.09 o 
  -4  10   5      768.90      750.97     72.04 o 
  -2  10   5     2616.55     2617.55     71.01 o 
   0  10   5     2875.04     2740.59     75.21 o 
   2  10   5     1165.70     1236.82     81.54 o 
   4  10   5      204.13      116.44     91.09 o 
  -5  11   5      248.30      357.25    129.91 o 
  -3  11   5     1156.03     1180.79     81.86 o 
  -1  11   5     2376.81     2316.74     67.37 o 
   1  11   5     1464.54     1473.42    138.23 o 
   3  11   5      256.63      240.42     58.53 o 
  -4  12   5      634.96      773.22     79.72 o 
  -2  12   5     2089.98     2048.52     63.58 o 
   0  12   5     2446.13     2536.66     74.60 o 
   2  12   5     1103.73     1102.09     77.95 o 
   4  12   5      199.27      339.82    124.36 o 
  -5  13   5      187.45      266.01     66.90 o 
  -3  13   5      769.87      785.03     70.59 o 
  -1  13   5     1599.60     1645.39     58.05 o 
   1  13   5     1036.70     1040.11     65.24 o 
   3  13   5      283.61      336.74     69.53 o 
  -4  14   5      592.43      603.69     61.90 o 
  -2  14   5     2161.86     2005.50     63.10 o 
   0  14   5     1942.65     1856.71    128.28 o 
   2  14   5      688.20      737.56    104.56 o 
   4  14   5      141.57      176.64    115.65 o 
  -5  15   5      123.65      213.63     72.87 o 
  -3  15   5      501.68      567.56     60.66 o 
  -1  15   5      855.63      842.81    101.95 o 
   1  15   5      557.06      598.25     54.13 o 
   3  15   5      233.62      298.97     68.46 o 
  -4  16   5      487.96      641.56     69.24 o 
  -2  16   5     2294.67     2087.74     94.81 o 
   0  16   5     1213.26     1223.97     92.08 o 
   2  16   5      151.46      258.21     63.75 o 
  -5  17   5       57.99       53.17     58.70 o 
  -3  17   5      358.34      383.27     67.26 o 
  -1  17   5      432.23      474.65     41.66 o 
   1  17   5      221.53      175.76     45.65 o 
   3  17   5      107.81       82.08     51.58 o 
  -4  18   5      215.40      240.45     67.54 o 
  -2  18   5     1309.83     1255.92     77.95 o 
   0  18   5      351.23      336.44     39.87 o 
   2  18   5      280.95      310.16     58.58 o 
  -5  19   5       10.69        5.41     46.61 o 
  -3  19   5      175.15      158.90     64.56 o 
  -1  19   5      183.12      194.73     36.77 o 
   1  19   5       41.12       80.80     46.43 o 
   3  19   5        5.96       22.18     78.42 o 
  -4  20   5       23.81       33.38     49.26 o 
  -2  20   5      112.90      100.66     56.64 o 
   0  20   5        2.10        9.13     36.45 o 
   2  20   5       54.91       66.02     55.21 o 
  -5  21   5        1.73       -3.60     59.38 o 
  -3  21   5       21.05       10.26     45.41 o 
  -1  21   5       32.63       19.27     31.05 o 
   1  21   5       13.19       57.71     40.22 o 
   3  21   5        0.63       32.48     85.55 o 
  -4  22   5       37.16       -1.22     49.21 o 
  -2  22   5      146.30      141.14     52.98 o 
   0  22   5      117.29       87.45     35.84 o 
   2  22   5      123.21      114.61     46.40 o 
  -5  23   5       18.39       10.23     66.67 o 
  -3  23   5       77.51       49.42     59.41 o 
  -1  23   5      209.16      256.93     40.48 o 
   1  23   5       78.37       53.15     46.74 o 
   3  23   5        6.98        5.54     99.81 o 
  -4  24   5      100.39       88.52     63.90 o 
  -2  24   5      310.31      339.61     64.06 o 
   0  24   5      477.31      498.76     47.84 o 
   2  24   5      244.60      264.91     61.11 o 
  -5  25   5       43.21       78.26     70.57 o 
  -3  25   5      295.21      330.24     75.45 o 
  -1  25   5      550.04      668.43     70.21 o 
   1  25   5      204.03      212.39     75.25 o 
   3  25   5       34.80        1.58    101.39 o 
  -4  26   5      155.12      196.32     68.14 o 
  -2  26   5      560.79      535.72     66.62 o 
   0  26   5      896.20      915.59     55.94 o 
   2  26   5      343.28      374.44     62.03 o 
  -5  27   5       72.04      132.20     71.10 o 
  -3  27   5      462.89      538.19     82.78 o 
  -1  27   5      670.33      720.37     68.33 o 
   1  27   5      319.44      305.39     53.79 o 
   3  27   5       94.28      198.82    121.20 o 
  -4  28   5      164.38      216.54     68.11 o 
  -2  28   5      604.52      768.39     79.87 o 
   0  28   5      998.97     1139.25     88.65 o 
   2  28   5      418.87      424.58    117.24 o 
  -3  29   5      501.18      536.19     87.04 o 
  -1  29   5      468.98      538.48     64.64 o 
   1  29   5      251.99      270.28     54.44 o 
   3  29   5      108.48      121.20     99.02 o 
  -4  30   5      199.24      211.23     61.48 o 
  -2  30   5      566.87      661.30     84.23 o 
   0  30   5      902.29      928.29     63.21 o 
   2  30   5      363.95      421.41    104.56 o 
  -3  31   5      365.31      392.76     79.25 o 
  -1  31   5      345.59      419.22     64.06 o 
   1  31   5      143.33      135.42     51.23 o 
   3  31   5       73.42       86.34     94.26 o 
  -4  32   5      215.88      327.60     71.17 o 
  -2  32   5      467.30      537.07     76.24 o 
   0  32   5      630.30      618.49     73.44 o 
   2  32   5      252.14      354.87    120.40 o 
  -3  33   5       93.31       85.00     67.20 o 
  -1  33   5     1429.12     1506.47    103.77 o 
   1  33   5     1181.16     1166.83     80.88 o 
  -4  34   5      146.96      217.19     73.20 o 
  -2  34   5      309.50      360.17     74.03 o 
   0  34   5      226.84      284.26     60.78 o 
   2  34   5      103.86      112.48     83.97 o 
  -3  35   5      243.98      291.71     81.19 o 
  -1  35   5       32.07       16.45     66.23 o 
   1  35   5       47.54       33.18     50.69 o 
  -4  36   5       22.29        7.80     71.49 o 
  -2  36   5      178.60      236.11     61.50 o 
   0  36   5      133.98      196.00     56.55 o 
   2  36   5       55.85       88.72    101.39 o 
  -3  37   5       35.50       11.39     58.82 o 
  -1  37   5      166.66      238.87     76.85 o 
   1  37   5      198.66      172.68     76.84 o 
  -2  38   5       38.78       88.13     61.04 o 
   0  38   5       34.23       38.90     48.83 o 
   2  38   5       12.03       77.63     85.55 o 
  -3  39   5        8.72       40.90     68.91 o 
  -1  39   5       69.70       87.77     65.81 o 
   1  39   5       93.06       62.58     84.76 o 
  -2  40   5        1.74       28.03     67.08 o 
   0  40   5       11.29      -48.19     55.90 o 
  -3  41   5        1.08        3.96    132.29 o 
  -1  41   5        7.37       24.89     66.65 o 
  -2  42   5       13.88        9.91     72.63 o 
   0  42   5       30.08       80.76     62.16 o 
  -1  43   5       21.79       48.39     59.79 o 
  -2  44   5       40.43       58.04     63.21 o 
  -1  45   5       41.92      112.10     80.73 o 
  -2  46   5       67.08       48.34     72.74 o 
   0  46   5       40.06        6.34    123.57 o 
  -1  47   5       52.21       24.80     58.80 o 
  -4   0   6      391.07      354.08    121.99 o 
  -2   0   6     1749.14     1796.55    101.39 o 
   0   0   6     3536.85     3581.59    110.06 o 
   2   0   6     1516.93     1615.15    135.45 o 
  -5   1   6      324.84      330.45     93.72 o 
  -3   1   6     1348.78     1335.38     59.29 o 
  -1   1   6     2212.45     1991.96     76.17 o 
   1   1   6     1235.50     1093.55    101.79 o 
   3   1   6      238.64      334.29     71.64 o 
  -4   2   6      627.26      592.09     94.28 o 
  -2   2   6     1062.78      928.02     57.61 o 
   0   2   6      942.79      931.86     51.75 o 
   2   2   6      261.56      313.13     57.95 o 
  -5   3   6      186.08      144.17     71.08 o 
  -3   3   6      926.69     1013.31     72.67 o 
  -1   3   6     1982.53     1941.82     68.26 o 
   1   3   6     1157.95     1235.37     77.29 o 
   3   3   6      226.68      247.78     76.83 o 
  -4   4   6      479.31      463.45     69.78 o 
  -2   4   6      653.12      623.89     44.67 o 
   0   4   6      454.68      476.11     45.09 o 
   2   4   6      227.41      225.88     54.61 o 
  -5   5   6       77.57      101.50     78.78 o 
  -3   5   6      505.15      564.05     47.30 o 
  -1   5   6     1305.38     1235.20     56.80 o 
   1   5   6      797.32      826.01     72.79 o 
   3   5   6      163.26      116.97     56.85 o 
  -4   6   6      172.38      194.91     50.48 o 
  -2   6   6      420.02      402.34     53.01 o 
   0   6   6      590.46      505.25     45.40 o 
   2   6   6      203.74      424.43     99.02 o 
  -5   7   6       39.62       28.12     74.80 o 
  -3   7   6      247.43      308.60     58.23 o 
  -1   7   6      416.41      436.38     40.84 o 
   1   7   6      276.80      244.17     52.33 o 
   3   7   6       65.77      101.79     62.73 o 
  -4   8   6       43.87       16.37     81.59 o 
  -2   8   6      144.54      130.83     28.85 o 
   0   8   6      286.75      273.94     36.95 o 
   2   8   6       71.78       32.71     58.65 o 
  -5   9   6       10.95       86.34    119.61 o 
  -3   9   6       72.24       21.09     57.41 o 
  -1   9   6       36.30       10.69     25.94 o 
   1   9   6       45.57       76.29     40.94 o 
   3   9   6        6.89       29.44     60.76 o 
  -4  10   6       14.80       16.32     59.10 o 
  -2  10   6       32.10       30.30     29.68 o 
   0  10   6       39.93       59.20     36.69 o 
   2  10   6        4.82       27.34     45.10 o 
  -5  11   6        1.51        6.34     95.85 o 
  -3  11   6       18.98       44.76     54.44 o 
  -1  11   6       85.44       74.33     30.86 o 
   1  11   6       88.74       77.95     45.84 o 
   3  11   6       11.52      182.19    118.03 o 
  -4  12   6       39.19       51.77     61.89 o 
  -2  12   6       87.11       81.15     32.03 o 
   0  12   6       31.23       24.89     34.03 o 
   2  12   6       13.90       10.84     43.80 o 
  -5  13   6       30.08       23.76     93.47 o 
  -3  13   6      274.14      240.66     57.88 o 
  -1  13   6      427.17      460.91     45.72 o 
   1  13   6      245.37      335.11     60.34 o 
   3  13   6       83.49       35.10     89.91 o 
  -4  14   6       80.20       76.12     57.24 o 
  -2  14   6      169.04      175.58     56.75 o 
   0  14   6      259.78      248.53     45.81 o 
   2  14   6      116.67      175.13     58.18 o 
  -5  15   6      135.89      222.34     74.57 o 
  -3  15   6     1485.48     1571.58    116.44 o 
  -1  15   6     1772.95     1809.92     71.69 o 
   1  15   6      428.47      404.15     57.00 o 
   3  15   6      114.98      185.74     75.74 o 
  -4  16   6      206.96      179.51     63.47 o 
  -2  16   6      402.19      429.96     64.91 o 
   0  16   6      502.26      521.10     47.21 o 
   2  16   6      249.26      234.54     60.34 o 
  -5  17   6       55.14       67.86     61.79 o 
  -3  17   6      344.75      392.88     61.25 o 
  -1  17   6      553.92      626.06     48.07 o 
   1  17   6      460.40      422.27    107.33 o 
   3  17   6      200.54      277.84     78.00 o 
  -4  18   6      301.45      315.48     75.31 o 
  -2  18   6      820.06     1157.80    127.93 o 
   0  18   6      747.25      764.78     57.85 o 
   2  18   6      307.48      353.77     63.38 o 
  -5  19   6      184.25      193.96     70.34 o 
  -3  19   6     1497.01     1513.86     96.61 o 
  -1  19   6     1805.53     1956.97     77.83 o 
   1  19   6      654.87      656.33     63.75 o 
   3  19   6      142.49      105.35    101.39 o 
  -4  20   6      192.81      229.60     66.67 o 
  -2  20   6      681.95      723.26     77.24 o 
   0  20   6      822.66      914.74     57.10 o 
   2  20   6      265.92      297.75     66.59 o 
  -5  21   6      153.68      213.90     81.59 o 
  -3  21   6      639.75      618.57     76.22 o 
  -1  21   6      845.64      929.85     83.30 o 
   1  21   6      639.17      696.47     71.17 o 
   3  21   6      197.06      301.01    106.94 o 
  -4  22   6      170.08      190.72     75.89 o 
  -2  22   6      692.30      797.39     77.41 o 
   0  22   6      726.97      744.44     58.60 o 
   2  22   6      177.69      196.52     66.94 o 
  -5  23   6       90.52      131.90     71.39 o 
  -3  23   6      305.06      225.62     78.36 o 
  -1  23   6      514.76      481.06     72.07 o 
   1  23   6      496.64      541.42     62.62 o 
   3  23   6      132.74      230.51    106.15 o 
  -4  24   6      151.33      134.09     63.21 o 
  -2  24   6      518.56      653.74    180.61 o 
   0  24   6      414.95      449.94     52.58 o 
   2  24   6      109.59      104.05     60.93 o 
  -3  25   6      148.45      117.16     77.23 o 
  -1  25   6      334.44      323.18     65.60 o 
   1  25   6      319.59      334.55     55.30 o 
  -4  26   6       92.66      159.37    179.02 o 
  -2  26   6      297.36      250.43     66.90 o 
   0  26   6      214.42      200.68     46.84 o 
   2  26   6       64.51       85.21     62.56 o 
  -3  27   6       76.21       38.83     59.37 o 
  -1  27   6      110.67      105.61     50.62 o 
   1  27   6       90.15       90.51     47.94 o 
  -4  28   6       37.60       29.72     56.23 o 
  -2  28   6       96.99       51.07     75.30 o 
   0  28   6      112.18      112.46     39.64 o 
   2  28   6       34.44       95.85     88.72 o 
  -3  29   6       13.19       19.76     72.86 o 
  -1  29   6        7.85      -10.74     47.73 o 
   1  29   6        1.44      -44.75     52.89 o 
  -4  30   6        0.05      -26.16     77.22 o 
  -2  30   6        8.67       18.63     60.62 o 
   0  30   6       68.96       64.20     39.24 o 
   2  30   6       37.22       83.17    102.18 o 
  -3  31   6        1.87       21.02     68.89 o 
  -1  31   6       13.13       10.51     57.49 o 
   1  31   6       23.61       20.36     55.47 o 
  -4  32   6       44.86       25.27     68.78 o 
  -2  32   6       23.05       17.25     57.47 o 
   0  32   6       68.81       38.87     59.95 o 
   2  32   6       38.25       55.45    101.39 o 
  -3  33   6       41.40       18.76     80.80 o 
  -1  33   6       57.60       62.82     51.27 o 
   1  33   6       88.76       40.83     47.38 o 
  -2  34   6      104.35       64.83     69.99 o 
   0  34   6      452.19      296.19    131.10 o 
  -3  35   6      100.65      135.97     82.61 o 
  -1  35   6       77.34      101.30     58.15 o 
   1  35   6       73.16      109.50     59.10 o 
  -2  36   6      113.52      153.25    116.84 o 
   0  36   6       81.08       30.10     80.00 o 
  -3  37   6      107.33       56.04     77.61 o 
  -1  37   6      180.53      253.73     66.95 o 
   1  37   6      142.96      198.03    108.52 o 
  -2  38   6       84.88      144.10     77.08 o 
   0  38   6       48.60       75.25     84.76 o 
  -3  39   6       79.41       71.97     72.71 o 
  -1  39   6      222.09      285.07     66.22 o 
  -2  40   6       90.29      115.08     68.85 o 
   0  40   6      108.69      114.07     86.34 o 
  -1  41   6      166.32      191.22     65.34 o 
  -2  42   6       70.87       45.13     70.90 o 
   0  42   6      114.96      129.12     72.08 o 
  -1  43   6      106.87      109.52     64.79 o 
  -5   1   7      192.38      308.58     91.21 o 
  -3   1   7      173.87      148.30     34.10 o 
  -1   1   7      189.11      168.18     39.33 o 
   1   1   7      271.10      195.83     49.81 o 
   3   1   7       24.15       42.61     63.61 o 
  -4   2   7       45.07       67.33     65.53 o 
  -2   2   7       66.00       36.04     31.45 o 
   0   2   7       59.19       38.43     48.95 o 
   2   2   7       21.50       47.39     57.44 o 
  -5   3   7       12.72      104.41     80.11 o 
  -3   3   7       80.03       69.56     35.10 o 
  -1   3   7      396.42      361.88     44.28 o 
   1   3   7      236.56      193.99     55.38 o 
   3   3   7       32.57       37.55     63.07 o 
  -4   4   7      135.99      138.62    100.60 o 
  -2   4   7      192.09      194.28     39.69 o 
   0   4   7      242.96      278.04     53.69 o 
   2   4   7      111.20       83.59     57.20 o 
  -5   5   7       38.50       76.20     82.36 o 
  -3   5   7      340.06      372.79     61.97 o 
  -1   5   7      477.79      464.65     46.54 o 
   1   5   7      196.49      213.73     58.87 o 
   3   5   7       39.41       47.75     68.16 o 
  -4   6   7      234.04      252.81     64.70 o 
  -2   6   7      439.95      399.18     43.30 o 
   0   6   7      644.22      603.54     58.18 o 
   2   6   7      273.71      259.73     72.26 o 
  -5   7   7       86.88      186.30     79.70 o 
  -3   7   7      472.79      410.80     58.73 o 
  -1   7   7      549.12      545.24     53.16 o 
   1   7   7      215.26      249.75     55.38 o 
  -4   8   7      271.70      283.52     67.12 o 
  -2   8   7      711.72      703.56     52.68 o 
   0   8   7      887.30      871.79     68.72 o 
   2   8   7      322.46      326.15     69.06 o 
  -5   9   7      114.37      186.15    109.31 o 
  -3   9   7      401.87      401.04     59.50 o 
  -1   9   7      564.38      542.29     54.49 o 
   1   9   7      351.47      348.84     61.66 o 
  -4  10   7      292.01      374.65     68.26 o 
  -2  10   7      897.54      985.46     57.39 o 
   0  10   7      837.11      793.92     68.07 o 
   2  10   7      264.63      273.31     71.82 o 
  -5  11   7      108.66      210.71    135.45 o 
  -3  11   7      335.66      388.92     74.09 o 
  -1  11   7      538.61      534.53     49.91 o 
   1  11   7      397.51      374.02     62.73 o 
  -4  12   7      316.96      369.51     88.32 o 
  -2  12   7     1172.38     1201.38     65.78 o 
   0  12   7      764.02      806.34     81.59 o 
   2  12   7      148.75      196.23     63.36 o 
  -5  13   7       95.44      157.63    111.69 o 
  -3  13   7      383.51      401.88     67.91 o 
  -1  13   7      570.77      544.52     50.39 o 
   1  13   7      390.47      414.88     63.75 o 
  -4  14   7      184.17      223.54     76.04 o 
  -2  14   7      766.97      822.08     74.72 o 
   0  14   7      451.91      464.61     59.74 o 
   2  14   7       85.20      110.87     67.57 o 
  -5  15   7       54.65      159.22    145.75 o 
  -3  15   7      287.43      244.43     64.98 o 
  -1  15   7      462.25      459.72     71.39 o 
   1  15   7      263.84      265.34     60.12 o 
  -4  16   7       81.70       81.65     59.44 o 
  -2  16   7      134.82      132.68     64.46 o 
   0  16   7       26.56       64.83     52.43 o 
   2  16   7      137.08      171.76     64.04 o 
  -3  17   7       84.41       62.02     91.09 o 
  -1  17   7      207.17      204.18     41.44 o 
   1  17   7      115.40       74.93     50.54 o 
  -4  18   7      139.40      104.44     59.58 o 
  -2  18   7      756.49      683.63     73.74 o 
   0  18   7      225.79      184.76     45.84 o 
   2  18   7        3.36       21.00     51.58 o 
  -3  19   7        0.08        7.66     62.79 o 
  -1  19   7       14.15        5.35     36.79 o 
   1  19   7       20.88       34.07     55.00 o 
  -4  20   7       22.17       47.02     70.77 o 
  -2  20   7      105.88       59.42     53.19 o 
   0  20   7       30.82       12.69     45.87 o 
   2  20   7        5.86       29.86     53.57 o 
  -3  21   7       21.04       18.86     66.37 o 
  -1  21   7        8.71        0.69     61.06 o 
   1  21   7        8.58        5.54     57.29 o 
  -4  22   7       31.57        8.91     73.63 o 
  -2  22   7      170.02      174.09     61.45 o 
   0  22   7       69.01       93.83     51.19 o 
   2  22   7        8.28       98.35     61.36 o 
  -3  23   7       15.74       28.23     63.56 o 
  -1  23   7       25.20      116.81     61.24 o 
   1  23   7       49.07       29.75     60.66 o 
  -4  24   7       58.02       86.62     61.23 o 
  -2  24   7      203.37      205.67     63.27 o 
   0  24   7      124.53      128.17     63.23 o 
   2  24   7       34.96      100.48     64.60 o 
  -3  25   7       40.83      -19.21     78.12 o 
  -1  25   7       78.87      128.27     76.84 o 
   1  25   7       79.40      107.79     77.23 o 
  -4  26   7       83.54      147.19     63.09 o 
  -2  26   7      218.86      232.96     78.54 o 
   0  26   7      207.38      226.55     66.09 o 
  -3  27   7       95.43       97.95     69.39 o 
  -1  27   7      168.40      209.54     63.69 o 
   1  27   7       89.59      116.47     59.90 o 
  -4  28   7      131.83      113.36     83.83 o 
  -2  28   7      242.06      295.49     75.50 o 
   0  28   7      222.58      209.58     55.00 o 
  -3  29   7      119.72      141.58     80.31 o 
  -1  29   7      281.92      325.86     68.37 o 
   1  29   7      130.35       95.46     57.27 o 
  -2  30   7      174.56      232.68     83.93 o 
   0  30   7      142.88      232.09     78.42 o 
  -3  31   7       92.25      179.46     74.44 o 
  -1  31   7      383.24      283.47     72.90 o 
   1  31   7      239.70      260.08     63.14 o 
  -2  32   7      141.63      110.35     64.14 o 
   0  32   7      104.77      118.03     83.97 o 
  -3  33   7      195.58      255.86     99.81 o 
  -1  33   7      144.85      143.76     60.07 o 
   1  33   7      137.11      168.03     65.17 o 
  -2  34   7       91.67       71.67     72.88 o 
   0  34   7      108.51      148.13     70.50 o 
  -3  35   7       38.78      110.51     73.49 o 
  -1  35   7      142.06      197.98     67.77 o 
  -2  36   7       42.54       61.64     68.76 o 
   0  36   7       66.36       -9.51     76.04 o 
  -1  37   7        8.36      -46.55     70.42 o 
  -2  38   7       18.20       -4.94     63.89 o 
  -1  39   7        3.66       50.08     75.64 o 
  -4   0   8      641.23      723.21    137.04 o 
  -2   0   8      547.08      498.91     65.09 o 
   0   0   8       82.79      138.62     69.71 o 
   2   0   8        6.87       22.97     80.80 o 
  -3   1   8      274.62      252.46     40.93 o 
  -1   1   8      329.09      316.72     43.63 o 
   1   1   8      209.40      224.84     69.71 o 
  -4   2   8       91.80      127.76     78.95 o 
  -2   2   8      438.36      425.46     46.79 o 
   0   2   8      800.09      811.31     76.12 o 
   2   2   8      258.10      200.41    107.73 o 
  -3   3   8      274.62      255.51     52.58 o 
  -1   3   8      268.16      241.53     43.83 o 
   1   3   8      157.81      232.51     61.57 o 
  -4   4   8       59.38      111.02     78.90 o 
  -2   4   8      289.81      253.04     41.42 o 
   0   4   8      293.29      263.52     52.93 o 
   2   4   8       79.62      104.13     64.14 o 
  -3   5   8      197.25      171.89     54.48 o 
  -1   5   8      233.79      197.37     42.40 o 
   1   5   8      126.58      123.82     60.89 o 
  -4   6   8       82.29       91.89    105.35 o 
  -2   6   8      112.37      107.61     39.07 o 
   0   6   8       59.79       83.62     45.09 o 
   2   6   8       28.34       40.58     64.29 o 
  -3   7   8       64.82       32.02     50.06 o 
  -1   7   8      157.67      176.78     42.49 o 
   1   7   8       62.07       82.79     53.20 o 
  -4   8   8       32.75       56.44     54.62 o 
  -2   8   8       23.94       36.16     34.61 o 
   0   8   8       15.03       60.33     55.44 o 
   2   8   8       20.76      -13.53     54.88 o 
  -3   9   8        5.81       19.94     51.35 o 
  -1   9   8       57.67       14.58     45.13 o 
   1   9   8       19.07        0.00     62.17 o 
  -4  10   8        6.53      -25.50     61.39 o 
  -2  10   8        1.42       -6.46     35.33 o 
   0  10   8        5.08      -47.56     40.26 o 
   2  10   8        1.01      -20.69     60.78 o 
  -3  11   8       16.86        4.91     63.28 o 
  -1  11   8        6.28       -8.11     44.93 o 
   1  11   8        6.28      -21.35     52.15 o 
  -4  12   8        8.14      -20.07     62.03 o 
  -2  12   8       17.12       15.98     54.81 o 
   0  12   8       18.01       55.63     45.63 o 
  -3  13   8      117.36       76.09     86.74 o 
  -1  13   8      140.50      123.47     43.76 o 
   1  13   8       47.61       58.91     58.29 o 
  -4  14   8       49.44       68.96     72.86 o 
  -2  14   8      103.24       90.95     51.91 o 
   0  14   8       63.59       76.32     60.12 o 
  -3  15   8      125.10       66.84     62.82 o 
  -1  15   8      261.25      257.28     51.66 o 
   1  15   8       89.38       75.29     53.68 o 
  -4  16   8       97.32      109.82     63.56 o 
  -2  16   8      233.47      226.30     74.97 o 
   0  16   8      151.62      176.39     56.14 o 
  -3  17   8      398.07      409.93     77.82 o 
  -1  17   8      401.21      410.49     54.31 o 
   1  17   8      128.52      124.44     58.44 o 
  -4  18   8      110.10       79.20     65.50 o 
  -2  18   8      247.72      211.01     75.61 o 
   0  18   8      198.49      154.40     51.45 o 
  -3  19   8       94.15      180.78     72.50 o 
  -1  19   8      299.94      298.82     67.73 o 
   1  19   8      126.40      162.87     64.60 o 
  -4  20   8      117.86      101.95     91.89 o 
  -2  20   8      208.04      243.05     68.44 o 
   0  20   8      178.03      177.17     54.35 o 
  -3  21   8      247.51      256.57     76.99 o 
  -1  21   8      407.79      421.42     70.63 o 
   1  21   8      125.21      137.42     69.09 o 
  -2  22   8      105.12      114.71     75.17 o 
   0  22   8      126.88      154.77     52.33 o 
  -3  23   8      166.47      170.84    151.69 o 
  -1  23   8      206.97      224.85     74.86 o 
   1  23   8       87.95      131.24     65.80 o 
  -2  24   8       89.53       71.66     75.87 o 
   0  24   8      116.46      145.21     57.83 o 
  -3  25   8       88.73      145.22     70.13 o 
  -1  25   8       69.89      106.58     58.77 o 
  -2  26   8       66.69      129.37     66.22 o 
   0  26   8       77.68       97.96     54.31 o 
  -3  27   8       34.36       87.78     64.62 o 
  -1  27   8       31.43       27.72     83.17 o 
  -2  28   8       28.87       70.60     65.69 o 
   0  28   8       53.33       52.28     65.75 o 
  -3  29   8        2.08        9.88     63.45 o 
  -1  29   8       20.68       19.01     87.13 o 
  -2  30   8        5.04        7.84     72.46 o 
   0  30   8        9.03      -97.43     81.59 o 
  -1  31   8        8.75       38.02     71.29 o 
  -2  32   8        3.37      -19.23     63.44 o 
  -3   1   9       52.24       92.06     45.07 o 
  -1   1   9       11.75       -2.67     43.17 o 
   1   1   9       44.47      -18.95     65.47 o 
  -4   2   9        3.83      102.17     73.91 o 
  -2   2   9       14.76       30.26     39.61 o 
   0   2   9       12.44        3.73     54.04 o 
  -3   3   9       54.27       39.44     58.60 o 
  -1   3   9       40.74       68.20     49.66 o 
   1   3   9       41.29       88.71     59.65 o 
  -4   4   9       26.82       46.74     71.14 o 
  -2   4   9       73.19       83.21     36.03 o 
   0   4   9       33.84       32.66     75.65 o 
  -3   5   9       36.28       45.69     51.15 o 
  -1   5   9      129.37      155.55     56.17 o 
   1   5   9      112.25      165.21     65.08 o 
  -4   6   9       89.29      161.43     98.23 o 
  -2   6   9      136.76      152.33     44.84 o 
   0   6   9       43.03       57.79     50.93 o 
  -3   7   9       65.75       35.22     51.86 o 
  -1   7   9      162.02      246.34     55.15 o 
   1   7   9      109.02      116.16     58.58 o 
  -2   8   9      167.49      170.55     45.95 o 
   0   8   9       80.23      115.11     58.73 o 
  -3   9   9      131.59       76.94     56.44 o 
  -1   9   9      193.73      238.53     64.12 o 
  -2  10   9      187.30      172.79     68.65 o 
   0  10   9      155.88      230.80     59.09 o 
  -3  11   9      173.56      198.16     70.19 o 
  -1  11   9      193.17      228.58     58.24 o 
  -2  12   9       69.46       48.31     55.83 o 
   0  12   9      113.21      143.99     67.49 o 
  -3  13   9      145.38      147.56     62.74 o 
  -1  13   9      141.24      125.68     54.43 o 
  -2  14   9       31.90      -17.71     60.68 o 
   0  14   9       46.14       27.35     50.41 o 
  -3  15   9       72.34       23.80     71.85 o 
  -1  15   9       78.30       81.61     53.38 o 
  -2  16   9      327.19      310.32     67.36 o 
   0  16   9      198.59      217.42     64.87 o 
  -3  17   9       22.61       29.46     73.85 o 
  -1  17   9       19.60      -24.56     61.79 o 
  -2  18   9       34.73        7.87     56.82 o 
   0  18   9        3.86       23.44     52.37 o 
  -3  19   9        8.47       11.83     69.59 o 
  -1  19   9        6.81       63.37     71.29 o 
  -2  20   9       20.30       22.46     56.62 o 
  -1  21   9        6.78      -48.32     62.58 o 
  -2  22   9       11.06       18.55     61.79 o 
  -1  23   9       19.22       46.74     76.84 o 
  -2   0  10       39.08       71.69     57.32 o 
  -2   2  10       87.70       84.22     40.72 o 
                                                 
